# Supplementary material for: Capture and displacement-based release of the bicarbonate anion by calix[4]pyrroles with small rigid straps
Source: Chem Sci. 2020 Jul 24;11(31):8288–94. doi: 10.1039/d0sc03445b (PMC8163245; doi:10.1039/d0sc03445b)
Supplement: SC-011-D0SC03445B-s002 [file SC-011-D0SC03445B-s002.cif]

# Electronic Supplementary Material (ESI) for Chemical Science.
# This journal is © The Royal Society of Chemistry 2020

####################################################################### 
# 
# This file contains crystal structure data downloaded from the 
# Cambridge Structural Database (CSD) hosted by the Cambridge 
# Crystallographic Data Centre (CCDC).
# 
# Full information about CCDC data access policies and citation 
# guidelines are available at http://www.ccdc.cam.ac.uk/access/V1 
# 
# Audit and citation data items may have been added by the CCDC. 
# Please retain this information to preserve the provenance of 
# this file and to allow appropriate attribution of the data. 
# 
#######################################################################

data_njh-1vl
_database_code_depnum_ccdc_archive 'CCDC 2010538'
loop_
_audit_author_name
_audit_author_address
'Vincent M. Lynch'
;Department of Chemistry, the University of Texas at Austin
United States of America
;
_audit_update_record             
;
2020-06-18 deposited with the CCDC.	2020-07-24 downloaded from the CCDC.
;
_audit_creation_date             2020-01-21
_audit_creation_method           
;
Olex2 1.3
(compiled 2019.09.11 svn.r3662 for OlexSys, GUI svn.r5938)
;
_shelx_SHELXL_version_number     2018/3
_chemical_name_common            ?
_chemical_name_systematic        ?
_chemical_formula_moiety         'C45 H45 N5 O2'
_chemical_formula_sum            'C45 H45 N5 O2'
_chemical_formula_weight         687.86
_chemical_melting_point          ?
_chemical_oxdiff_formula         'C H N O'
loop_
_atom_type_symbol
_atom_type_description
_atom_type_scat_dispersion_real
_atom_type_scat_dispersion_imag
_atom_type_scat_source
C C 0.0181 0.0091 'International Tables Vol C Tables 4.2.6.8 and 6.1.1.4'
H H 0.0000 0.0000 'International Tables Vol C Tables 4.2.6.8 and 6.1.1.4'
N N 0.0311 0.0180 'International Tables Vol C Tables 4.2.6.8 and 6.1.1.4'
O O 0.0492 0.0322 'International Tables Vol C Tables 4.2.6.8 and 6.1.1.4'

_shelx_space_group_comment       
;
The symmetry employed for this shelxl refinement is uniquely defined
by the following loop, which should always be used as a source of
symmetry information in preference to the above space-group names.
They are only intended as comments.
;
_space_group_crystal_system      monoclinic
_space_group_IT_number           14
_space_group_name_H-M_alt        'P 1 21/n 1'
_space_group_name_Hall           '-P 2yn'
loop_
_space_group_symop_operation_xyz
'x, y, z'
'-x+1/2, y+1/2, -z+1/2'
'-x, -y, -z'
'x-1/2, -y-1/2, z-1/2'

_cell_length_a                   12.9243(2)
_cell_length_b                   16.0575(2)
_cell_length_c                   18.3402(3)
_cell_angle_alpha                90
_cell_angle_beta                 103.6360(10)
_cell_angle_gamma                90
_cell_volume                     3698.89(10)
_cell_formula_units_Z            4
_cell_measurement_reflns_used    13683
_cell_measurement_temperature    100.0(7)
_cell_measurement_theta_max      73.8460
_cell_measurement_theta_min      2.7190
_shelx_estimated_absorpt_T_max   ?
_shelx_estimated_absorpt_T_min   ?
_exptl_absorpt_coefficient_mu    0.600
_exptl_absorpt_correction_T_max  1.00000
_exptl_absorpt_correction_T_min  0.332
_exptl_absorpt_correction_type   'gaussian and multi-scan'
_exptl_absorpt_process_details   
;

CrysAlisPro 1.171.40.39a (Rigaku Oxford Diffraction, 2019)
Numerical absorption correction based on gaussian integration over
			a multifaceted crystal model
Empirical absorption correction using spherical harmonics,
 implemented in SCALE3 ABSPACK scaling algorithm.
;


_exptl_absorpt_special_details   ?
_exptl_crystal_colour            'clear colourless'
_exptl_crystal_colour_lustre     clear
_exptl_crystal_colour_primary    colourless
_exptl_crystal_density_diffrn    1.235
_exptl_crystal_density_meas      ?
_exptl_crystal_density_method    ?
_exptl_crystal_description       prism
_exptl_crystal_F_000             1464
_exptl_crystal_size_max          0.43
_exptl_crystal_size_mid          0.25
_exptl_crystal_size_min          0.22
_exptl_transmission_factor_max   ?
_exptl_transmission_factor_min   ?
_diffrn_reflns_av_R_equivalents  0.0398
_diffrn_reflns_av_unetI/netI     0.0343
_diffrn_reflns_Laue_measured_fraction_full 0.999
_diffrn_reflns_Laue_measured_fraction_max 0.983
_diffrn_reflns_limit_h_max       15
_diffrn_reflns_limit_h_min       -12
_diffrn_reflns_limit_k_max       19
_diffrn_reflns_limit_k_min       -20
_diffrn_reflns_limit_l_max       13
_diffrn_reflns_limit_l_min       -22
_diffrn_reflns_number            21929
_diffrn_reflns_point_group_measured_fraction_full 0.999
_diffrn_reflns_point_group_measured_fraction_max 0.983
_diffrn_reflns_theta_full        67.684
_diffrn_reflns_theta_max         74.057
_diffrn_reflns_theta_min         3.705
_diffrn_ambient_environment      N~2~
_diffrn_ambient_temperature      100.0(7)
_diffrn_detector                 'CCD plate'
_diffrn_detector_area_resol_mean 5.2940
_diffrn_detector_type            AtlasS2
_diffrn_measured_fraction_theta_full 0.999
_diffrn_measured_fraction_theta_max 0.983
_diffrn_measurement_details      
;
List of Runs (angles in degrees, time in seconds):

  # Type    Start    End  Width  t~exp~   \w     \q     \k     \f   Frames
#--------------------------------------------------------------------------
  1  \w    -66.00  33.00   1.00    3.00    --  -41.59  38.00 150.00   99
  2  \w     39.00 136.00   1.00   10.00    --  108.34 -30.00 150.00   97
  3  \w    -74.00  24.00   1.00    3.00    --  -41.59  77.00   0.00   98
  4  \w     83.00 178.00   1.00   10.00    --  108.34  45.00-180.00   95
  5  \w    -70.00  31.00   1.00    3.00    --  -41.59  57.00-120.00  101
  6  \w     27.00  94.00   1.00   10.00    --  108.34 -94.00-150.00   67
  7  \w     43.00 136.00   1.00   10.00    --  108.34 -30.00   0.00   93
  8  \w     94.00 157.00   1.00   10.00    --  108.34 125.00  90.00   63
  9  \w     35.00 114.00   1.00   10.00    --  108.34-125.00 -30.00   79
 10  \w     66.00 117.00   1.00   10.00    --  108.34-125.00-150.00   51
 11  \w    102.00 178.00   1.00   10.00    --  108.34 125.00 120.00   76
 12  \w     32.00 134.00   1.00   10.00    --  108.34 -77.00  30.00  102
;
_diffrn_measurement_device       'four-circle diffractometer'
_diffrn_measurement_device_type  'SuperNova, Dual, Cu at home/near, AtlasS2'
_diffrn_measurement_method       '\w scans'
_diffrn_orient_matrix_type       
'CrysAlisPro convention (1999,Acta A55,543-557)'
_diffrn_orient_matrix_UB_11      0.1068538000
_diffrn_orient_matrix_UB_12      0.0418689000
_diffrn_orient_matrix_UB_13      0.0365397000
_diffrn_orient_matrix_UB_21      0.0355558000
_diffrn_orient_matrix_UB_22      -0.0795128000
_diffrn_orient_matrix_UB_23      0.0463904000
_diffrn_orient_matrix_UB_31      0.0482554000
_diffrn_orient_matrix_UB_32      -0.0336800000
_diffrn_orient_matrix_UB_33      -0.0632303000
_diffrn_radiation_monochromator  mirror
_diffrn_radiation_probe          x-ray
_diffrn_radiation_type           'Cu K\a'
_diffrn_radiation_wavelength     1.54184
_diffrn_source                   'micro-focus sealed X-ray tube'
_diffrn_source_type              'SuperNova (Cu) X-ray Source'
_reflns_Friedel_coverage         0.000
_reflns_Friedel_fraction_full    .
_reflns_Friedel_fraction_max     .
_reflns_number_gt                6860
_reflns_number_total             7377
_reflns_odcompleteness_completeness 99.91
_reflns_odcompleteness_iscentric 1
_reflns_odcompleteness_theta     66.97
_reflns_special_details          
;
 Reflections were merged by SHELXL according to the crystal
 class for the calculation of statistics and refinement.
 
 _reflns_Friedel_fraction is defined as the number of unique
 Friedel pairs measured divided by the number that would be
 possible theoretically, ignoring centric projections and
 systematic absences.
;
_reflns_threshold_expression     'I > 2\s(I)'
_computing_cell_refinement       'CrysAlisPro 1.171.40.39a (Rigaku OD, 2019)'
_computing_data_collection       'CrysAlisPro 1.171.40.39a (Rigaku OD, 2019)'
_computing_data_reduction        'CrysAlisPro 1.171.40.39a (Rigaku OD, 2019)'
_computing_molecular_graphics    'SHELXTL/XP, Bruker AXS, Inc. 2012'
_computing_publication_material  'Olex2 1.3 (Dolomanov et al., 2009)'
_computing_structure_refinement  'ShelXL 2018/3 (Sheldrick, 2015)'
_computing_structure_solution    'ShelXT n/a (Sheldrick, 2015)'
_refine_diff_density_max         0.466
_refine_diff_density_min         -0.251
_refine_diff_density_rms         0.055
_refine_ls_extinction_coef       .
_refine_ls_extinction_method     none
_refine_ls_goodness_of_fit_ref   1.031
_refine_ls_hydrogen_treatment    constr
_refine_ls_matrix_type           full
_refine_ls_number_parameters     475
_refine_ls_number_reflns         7377
_refine_ls_number_restraints     312
_refine_ls_R_factor_all          0.0515
_refine_ls_R_factor_gt           0.0488
_refine_ls_restrained_S_all      1.013
_refine_ls_shift/su_max          0.000
_refine_ls_shift/su_mean         0.000
_refine_ls_structure_factor_coef Fsqd
_refine_ls_weighting_details     
'w=1/[\s^2^(Fo^2^)+(0.0785P)^2^+1.4379P] where P=(Fo^2^+2Fc^2^)/3'
_refine_ls_weighting_scheme      calc
_refine_ls_wR_factor_gt          0.1294
_refine_ls_wR_factor_ref         0.1328
_refine_special_details          ?
_olex2_refinement_description    
;
1. Fixed Uiso
 At 1.2 times of:
  All C(H) groups, All C(H,H) groups, All N(H) groups
 At 1.5 times of:
  All C(H,H,H) groups
2. Uiso/Uaniso restraints and constraints
All non-hydrogen atoms restrained to be isotropic: with sigma of 0.01 and sigma
for terminal atoms of 0.02
3.a Secondary CH2 refined with riding coordinates:
 C33(H33A,H33B), C39(H39A,H39B)
3.b Aromatic/amide H refined with riding coordinates:
 N1(H1), N2(H2), N3(H3), N4(H4), C2(H2A), C3(H3A), C7(H7), C8(H8), C12(H12),
 C13(H13), C17(H17), C18(H18), C28(H28), C29(H29), C31(H31), C32(H32), C35(H35),
  C36(H36), C37(H37), C41(H41), C42(H42), C44(H44), C45(H45)
3.c Idealised Me refined as rotating group:
 C21(H21A,H21B,H21C), C22(H22A,H22B,H22C), C23(H23A,H23B,H23C), C24(H24A,H24B,
 H24C), C25(H25A,H25B,H25C), C26(H26A,H26B,H26C)
;
_atom_sites_solution_hydrogens   geom
_atom_sites_solution_primary     dual
_atom_sites_solution_secondary   ?
loop_
_atom_site_label
_atom_site_type_symbol
_atom_site_fract_x
_atom_site_fract_y
_atom_site_fract_z
_atom_site_U_iso_or_equiv
_atom_site_adp_type
_atom_site_occupancy
_atom_site_site_symmetry_order
_atom_site_calc_flag
_atom_site_refinement_flags_posn
_atom_site_refinement_flags_adp
_atom_site_refinement_flags_occupancy
_atom_site_disorder_assembly
_atom_site_disorder_group
O1 O 0.71136(8) 0.72344(7) 0.61462(6) 0.0259(2) Uani 1 1 d . U . . .
O2 O 0.36347(8) 0.42008(6) 0.62828(6) 0.0253(2) Uani 1 1 d . U . . .
N1 N 0.13314(9) 0.83558(7) 0.60485(6) 0.0186(2) Uani 1 1 d . U . . .
H1 H 0.113384 0.841148 0.555792 0.022 Uiso 1 1 calc R U . . .
N2 N 0.29681(9) 0.92874(7) 0.52761(6) 0.0198(2) Uani 1 1 d . U . . .
H2 H 0.344166 0.899118 0.559518 0.024 Uiso 1 1 calc R U . . .
N3 N 0.19437(10) 0.79332(7) 0.37348(6) 0.0220(2) Uani 1 1 d . U . . .
H3 H 0.155685 0.824630 0.396190 0.026 Uiso 1 1 calc R U . . .
N4 N 0.07034(9) 0.68687(7) 0.46846(6) 0.0221(2) Uani 1 1 d . U . . .
H4 H 0.135510 0.666902 0.477164 0.026 Uiso 1 1 calc R U . . .
N5 N 0.58675(9) 0.54053(8) 0.66625(7) 0.0225(2) Uani 1 1 d . U . . .
C1 C 0.11434(10) 0.76639(8) 0.64375(8) 0.0189(3) Uani 1 1 d . U . . .
C2 C 0.15751(11) 0.78197(9) 0.71823(8) 0.0222(3) Uani 1 1 d . U . . .
H2A H 0.156500 0.745355 0.758741 0.027 Uiso 1 1 calc R U . . .
C3 C 0.20402(11) 0.86259(9) 0.72403(8) 0.0224(3) Uani 1 1 d . U . . .
H3A H 0.240331 0.889180 0.769086 0.027 Uiso 1 1 calc R U . . .
C4 C 0.18729(10) 0.89515(8) 0.65332(8) 0.0197(3) Uani 1 1 d . U . . .
C5 C 0.20842(11) 0.98158(8) 0.62683(8) 0.0216(3) Uani 1 1 d . U . . .
C6 C 0.21963(11) 0.97735(8) 0.54699(8) 0.0207(3) Uani 1 1 d . U . . .
C7 C 0.16280(11) 1.01295(9) 0.48197(9) 0.0247(3) Uani 1 1 d . U . . .
H7 H 0.104316 1.049965 0.477561 0.030 Uiso 1 1 calc R U . . .
C8 C 0.20672(11) 0.98476(9) 0.42221(8) 0.0251(3) Uani 1 1 d . U . . .
H8 H 0.182625 0.999428 0.370813 0.030 Uiso 1 1 calc R U . . .
C9 C 0.28993(11) 0.93271(8) 0.45191(8) 0.0202(3) Uani 1 1 d . U . . .
C10 C 0.36088(11) 0.88206(8) 0.41343(8) 0.0201(3) Uani 1 1 d . U . . .
C11 C 0.29723(11) 0.81043(8) 0.37025(7) 0.0200(3) Uani 1 1 d . U . . .
C12 C 0.32881(12) 0.74814(9) 0.32973(8) 0.0263(3) Uani 1 1 d . U . . .
H12 H 0.396295 0.743650 0.317889 0.032 Uiso 1 1 calc R U . . .
C13 C 0.24285(13) 0.69119(9) 0.30841(8) 0.0290(3) Uani 1 1 d . U . . .
H13 H 0.242678 0.641744 0.279936 0.035 Uiso 1 1 calc R U . . .
C14 C 0.16026(12) 0.72036(9) 0.33625(8) 0.0245(3) Uani 1 1 d . U . . .
C15 C 0.04770(13) 0.68911(10) 0.32813(8) 0.0294(3) Uani 1 1 d . U . . .
C16 C 0.00926(12) 0.70687(9) 0.39829(8) 0.0250(3) Uani 1 1 d . U . . .
C17 C -0.08514(12) 0.73664(9) 0.40897(9) 0.0296(3) Uani 1 1 d . U . . .
H17 H -0.143222 0.755895 0.370740 0.036 Uiso 1 1 calc R U . . .
C18 C -0.08167(12) 0.73392(9) 0.48723(9) 0.0274(3) Uani 1 1 d . U . . .
H18 H -0.136689 0.750854 0.510389 0.033 Uiso 1 1 calc R U . . .
C19 C 0.01582(11) 0.70231(8) 0.52296(8) 0.0201(3) Uani 1 1 d . U . . .
C20 C 0.06545(10) 0.68717(8) 0.60545(7) 0.0188(3) Uani 1 1 d . U . . .
C21 C 0.11440(12) 1.03857(9) 0.63070(9) 0.0276(3) Uani 1 1 d . U . . .
H21A H 0.048401 1.014798 0.600262 0.041 Uiso 1 1 calc R U . . .
H21B H 0.125947 1.093853 0.611406 0.041 Uiso 1 1 calc R U . . .
H21C H 0.108855 1.043422 0.682913 0.041 Uiso 1 1 calc R U . . .
C22 C 0.31035(12) 1.01762(9) 0.67837(9) 0.0276(3) Uani 1 1 d . U . . .
H22A H 0.303083 1.017743 0.730365 0.041 Uiso 1 1 calc R U . . .
H22B H 0.321180 1.074741 0.662873 0.041 Uiso 1 1 calc R U . . .
H22C H 0.371576 0.983287 0.674634 0.041 Uiso 1 1 calc R U . . .
C23 C 0.39883(12) 0.93928(9) 0.35731(8) 0.0272(3) Uani 1 1 d . U . . .
H23A H 0.336972 0.960362 0.320195 0.041 Uiso 1 1 calc R U . . .
H23B H 0.444697 0.907634 0.331749 0.041 Uiso 1 1 calc R U . . .
H23C H 0.438913 0.986188 0.384342 0.041 Uiso 1 1 calc R U . . .
C24 C -0.02694(14) 0.73199(14) 0.26092(10) 0.0446(5) Uani 1 1 d . U . . .
H24A H -0.023895 0.792436 0.268493 0.067 Uiso 1 1 calc R U . . .
H24B H -0.100012 0.712516 0.256527 0.067 Uiso 1 1 calc R U . . .
H24C H -0.004479 0.718351 0.214887 0.067 Uiso 1 1 calc R U . . .
C25 C 0.04548(17) 0.59440(11) 0.31416(9) 0.0407(4) Uani 1 1 d . U . . .
H25A H 0.068477 0.582822 0.267935 0.061 Uiso 1 1 calc R U . . .
H25B H -0.027092 0.573492 0.309187 0.061 Uiso 1 1 calc R U . . .
H25C H 0.093644 0.566661 0.356477 0.061 Uiso 1 1 calc R U . . .
C26 C -0.02182(11) 0.65837(9) 0.64494(9) 0.0268(3) Uani 1 1 d . U . . .
H26A H 0.010219 0.647919 0.698116 0.040 Uiso 1 1 calc R U . . .
H26B H -0.054785 0.607079 0.621334 0.040 Uiso 1 1 calc R U . . .
H26C H -0.076140 0.701886 0.640367 0.040 Uiso 1 1 calc R U . . .
C27 C 0.45456(10) 0.84325(8) 0.47116(7) 0.0192(3) Uani 1 1 d . U . . .
C28 C 0.55999(11) 0.86927(9) 0.48040(9) 0.0244(3) Uani 1 1 d . U . . .
H28 H 0.575165 0.915865 0.452742 0.029 Uiso 1 1 calc R U . . .
C29 C 0.64270(11) 0.82870(9) 0.52889(9) 0.0259(3) Uani 1 1 d . U . . .
H29 H 0.713743 0.847337 0.533643 0.031 Uiso 1 1 calc R U . . .
C30 C 0.62304(10) 0.76092(9) 0.57077(8) 0.0213(3) Uani 1 1 d . U . . .
C31 C 0.51828(10) 0.73554(8) 0.56520(7) 0.0194(3) Uani 1 1 d . U . . .
H31 H 0.503159 0.690988 0.595156 0.023 Uiso 1 1 calc R U . . .
C32 C 0.43607(10) 0.77636(8) 0.51516(7) 0.0184(3) Uani 1 1 d . U . . .
H32 H 0.364963 0.758071 0.510789 0.022 Uiso 1 1 calc R U . . .
C33 C 0.69533(11) 0.66199(10) 0.66723(8) 0.0252(3) Uani 1 1 d . U . . .
H33A H 0.644257 0.684092 0.695019 0.030 Uiso 1 1 calc R U . . .
H33B H 0.763749 0.652262 0.704002 0.030 Uiso 1 1 calc R U . . .
C34 C 0.65411(10) 0.57980(9) 0.63234(7) 0.0216(3) Uani 1 1 d . U . . .
C35 C 0.68436(11) 0.54704(9) 0.57035(8) 0.0241(3) Uani 1 1 d . U . . .
H35 H 0.732330 0.576288 0.547527 0.029 Uiso 1 1 calc R U . . .
C36 C 0.64302(12) 0.47093(9) 0.54273(8) 0.0258(3) Uani 1 1 d . U . . .
H36 H 0.662821 0.446765 0.500727 0.031 Uiso 1 1 calc R U . . .
C37 C 0.57263(12) 0.43021(9) 0.57667(8) 0.0244(3) Uani 1 1 d . U . . .
H37 H 0.542856 0.378047 0.558236 0.029 Uiso 1 1 calc R U . . .
C38 C 0.54636(11) 0.46731(9) 0.63840(8) 0.0223(3) Uani 1 1 d . U . . .
C39 C 0.46882(12) 0.42597(9) 0.67655(8) 0.0261(3) Uani 1 1 d . U . . .
H39A H 0.494796 0.369343 0.692676 0.031 Uiso 1 1 calc R U . . .
H39B H 0.465396 0.458120 0.721978 0.031 Uiso 1 1 calc R U . . .
C40 C 0.29861(11) 0.48802(8) 0.62410(7) 0.0197(3) Uani 1 1 d . U . . .
C41 C 0.33202(10) 0.56689(8) 0.65017(7) 0.0189(3) Uani 1 1 d . U . . .
H41 H 0.404991 0.577128 0.672566 0.023 Uiso 1 1 calc R U . . .
C42 C 0.25769(10) 0.63108(8) 0.64328(7) 0.0174(3) Uani 1 1 d . U . . .
H42 H 0.281288 0.685208 0.660452 0.021 Uiso 1 1 calc R U . . .
C43 C 0.15006(10) 0.61812(8) 0.61199(7) 0.0167(3) Uani 1 1 d . U . . .
C44 C 0.11878(10) 0.53823(8) 0.58490(7) 0.0190(3) Uani 1 1 d . U . . .
H44 H 0.045918 0.528033 0.562140 0.023 Uiso 1 1 calc R U . . .
C45 C 0.19110(11) 0.47391(8) 0.59042(7) 0.0209(3) Uani 1 1 d . U . . .
H45 H 0.167985 0.420295 0.571435 0.025 Uiso 1 1 calc R U . . .

loop_
_atom_site_aniso_label
_atom_site_aniso_U_11
_atom_site_aniso_U_22
_atom_site_aniso_U_33
_atom_site_aniso_U_23
_atom_site_aniso_U_13
_atom_site_aniso_U_12
O1 0.0164(4) 0.0315(5) 0.0276(5) -0.0013(4) 0.0013(4) -0.0009(4)
O2 0.0273(5) 0.0188(5) 0.0316(5) -0.0008(4) 0.0106(4) 0.0045(4)
N1 0.0188(5) 0.0177(5) 0.0189(5) -0.0007(4) 0.0037(4) -0.0011(4)
N2 0.0210(5) 0.0159(5) 0.0221(6) 0.0000(4) 0.0043(4) -0.0008(4)
N3 0.0262(6) 0.0204(6) 0.0194(5) 0.0007(4) 0.0051(4) -0.0060(4)
N4 0.0180(5) 0.0258(6) 0.0200(6) 0.0068(4) -0.0003(4) -0.0028(4)
N5 0.0198(5) 0.0279(6) 0.0196(5) 0.0011(4) 0.0041(4) 0.0064(4)
C1 0.0176(6) 0.0173(6) 0.0225(6) 0.0000(5) 0.0064(5) 0.0016(5)
C2 0.0273(7) 0.0205(6) 0.0200(6) -0.0004(5) 0.0083(5) 0.0022(5)
C3 0.0234(6) 0.0221(6) 0.0217(6) -0.0058(5) 0.0051(5) 0.0014(5)
C4 0.0175(6) 0.0183(6) 0.0235(6) -0.0041(5) 0.0055(5) 0.0005(5)
C5 0.0221(6) 0.0165(6) 0.0266(7) -0.0040(5) 0.0066(5) -0.0016(5)
C6 0.0208(6) 0.0145(6) 0.0273(7) -0.0034(5) 0.0065(5) -0.0031(5)
C7 0.0233(6) 0.0196(6) 0.0304(7) 0.0002(5) 0.0044(6) 0.0009(5)
C8 0.0262(7) 0.0232(7) 0.0245(7) 0.0014(5) 0.0031(5) -0.0001(5)
C9 0.0218(6) 0.0162(6) 0.0225(6) 0.0008(5) 0.0051(5) -0.0052(5)
C10 0.0220(6) 0.0176(6) 0.0210(6) 0.0008(5) 0.0058(5) -0.0033(5)
C11 0.0219(6) 0.0191(6) 0.0168(6) 0.0040(5) 0.0004(5) -0.0004(5)
C12 0.0236(7) 0.0248(7) 0.0257(7) -0.0029(6) -0.0040(5) 0.0044(5)
C13 0.0335(8) 0.0193(7) 0.0269(7) -0.0025(5) -0.0078(6) 0.0026(6)
C14 0.0323(7) 0.0195(6) 0.0169(6) 0.0052(5) -0.0039(5) -0.0061(5)
C15 0.0361(8) 0.0288(8) 0.0182(7) 0.0063(5) -0.0041(6) -0.0152(6)
C16 0.0279(7) 0.0189(6) 0.0220(7) 0.0064(5) -0.0062(5) -0.0095(5)
C17 0.0306(8) 0.0154(6) 0.0336(8) 0.0016(5) -0.0110(6) 0.0008(5)
C18 0.0251(7) 0.0185(7) 0.0333(8) -0.0044(5) -0.0033(6) 0.0034(5)
C19 0.0197(6) 0.0139(6) 0.0245(7) 0.0005(5) 0.0009(5) -0.0037(5)
C20 0.0177(6) 0.0176(6) 0.0210(6) 0.0012(5) 0.0042(5) -0.0017(5)
C21 0.0312(7) 0.0207(7) 0.0323(8) -0.0028(6) 0.0103(6) 0.0043(6)
C22 0.0295(7) 0.0263(7) 0.0271(7) -0.0054(6) 0.0067(6) -0.0075(6)
C23 0.0324(7) 0.0250(7) 0.0264(7) 0.0049(6) 0.0112(6) -0.0038(6)
C24 0.0335(9) 0.0657(12) 0.0263(8) 0.0217(8) -0.0095(7) -0.0231(8)
C25 0.0639(12) 0.0347(9) 0.0244(8) -0.0068(6) 0.0120(8) -0.0284(8)
C26 0.0210(6) 0.0274(7) 0.0345(8) 0.0014(6) 0.0116(6) -0.0028(5)
C27 0.0204(6) 0.0181(6) 0.0197(6) -0.0043(5) 0.0061(5) -0.0033(5)
C28 0.0229(7) 0.0201(6) 0.0320(7) -0.0016(5) 0.0102(6) -0.0057(5)
C29 0.0180(6) 0.0248(7) 0.0353(8) -0.0054(6) 0.0073(6) -0.0067(5)
C30 0.0173(6) 0.0238(7) 0.0219(6) -0.0068(5) 0.0028(5) -0.0011(5)
C31 0.0196(6) 0.0219(6) 0.0166(6) -0.0023(5) 0.0042(5) -0.0028(5)
C32 0.0164(6) 0.0208(6) 0.0186(6) -0.0028(5) 0.0052(5) -0.0033(5)
C33 0.0195(6) 0.0339(8) 0.0206(7) -0.0017(6) 0.0015(5) 0.0023(5)
C34 0.0171(6) 0.0288(7) 0.0171(6) 0.0015(5) 0.0004(5) 0.0066(5)
C35 0.0211(6) 0.0324(7) 0.0192(6) 0.0034(5) 0.0053(5) 0.0059(5)
C36 0.0316(7) 0.0295(7) 0.0172(6) 0.0018(5) 0.0075(5) 0.0090(6)
C37 0.0278(7) 0.0233(7) 0.0211(7) 0.0018(5) 0.0035(5) 0.0070(5)
C38 0.0214(6) 0.0240(7) 0.0208(6) 0.0042(5) 0.0035(5) 0.0090(5)
C39 0.0265(7) 0.0254(7) 0.0275(7) 0.0056(6) 0.0090(6) 0.0083(5)
C40 0.0251(7) 0.0182(6) 0.0182(6) 0.0019(5) 0.0097(5) 0.0025(5)
C41 0.0187(6) 0.0219(6) 0.0169(6) -0.0004(5) 0.0055(5) -0.0007(5)
C42 0.0206(6) 0.0164(6) 0.0158(6) -0.0017(4) 0.0054(5) -0.0035(5)
C43 0.0194(6) 0.0167(6) 0.0144(6) 0.0025(4) 0.0046(5) -0.0011(5)
C44 0.0204(6) 0.0195(6) 0.0161(6) 0.0017(5) 0.0024(5) -0.0045(5)
C45 0.0294(7) 0.0159(6) 0.0184(6) -0.0013(5) 0.0076(5) -0.0049(5)

_geom_special_details            
;
 All esds (except the esd in the dihedral angle between two l.s. planes)
 are estimated using the full covariance matrix.  The cell esds are taken
 into account individually in the estimation of esds in distances, angles
 and torsion angles; correlations between esds in cell parameters are only
 used when they are defined by crystal symmetry.  An approximate (isotropic)
 treatment of cell esds is used for estimating esds involving l.s. planes.
;
loop_
_geom_bond_atom_site_label_1
_geom_bond_atom_site_label_2
_geom_bond_distance
_geom_bond_site_symmetry_2
_geom_bond_publ_flag
O1 C30 1.3708(17) . ?
O1 C33 1.4289(19) . ?
O2 C39 1.4415(18) . ?
O2 C40 1.3670(16) . ?
N1 H1 0.8800 . ?
N1 C1 1.3725(17) . ?
N1 C4 1.3790(17) . ?
N2 H2 0.8800 . ?
N2 C6 1.3775(18) . ?
N2 C9 1.3717(18) . ?
N3 H3 0.8800 . ?
N3 C11 1.3724(18) . ?
N3 C14 1.3753(18) . ?
N4 H4 0.8800 . ?
N4 C16 1.3796(17) . ?
N4 C19 1.3744(19) . ?
N5 C34 1.3407(19) . ?
N5 C38 1.338(2) . ?
C1 C2 1.3713(19) . ?
C1 C20 1.5170(18) . ?
C2 H2A 0.9500 . ?
C2 C3 1.421(2) . ?
C3 H3A 0.9500 . ?
C3 C4 1.367(2) . ?
C4 C5 1.5164(19) . ?
C5 C6 1.507(2) . ?
C5 C21 1.5362(19) . ?
C5 C22 1.5416(19) . ?
C6 C7 1.369(2) . ?
C7 H7 0.9500 . ?
C7 C8 1.422(2) . ?
C8 H8 0.9500 . ?
C8 C9 1.370(2) . ?
C9 C10 1.5185(19) . ?
C10 C11 1.5230(18) . ?
C10 C23 1.5435(18) . ?
C10 C27 1.5398(19) . ?
C11 C12 1.365(2) . ?
C12 H12 0.9500 . ?
C12 C13 1.421(2) . ?
C13 H13 0.9500 . ?
C13 C14 1.370(2) . ?
C14 C15 1.513(2) . ?
C15 C16 1.512(2) . ?
C15 C24 1.537(2) . ?
C15 C25 1.541(2) . ?
C16 C17 1.367(2) . ?
C17 H17 0.9500 . ?
C17 C18 1.426(2) . ?
C18 H18 0.9500 . ?
C18 C19 1.3729(19) . ?
C19 C20 1.5173(18) . ?
C20 C26 1.5477(18) . ?
C20 C43 1.5420(18) . ?
C21 H21A 0.9800 . ?
C21 H21B 0.9800 . ?
C21 H21C 0.9800 . ?
C22 H22A 0.9800 . ?
C22 H22B 0.9800 . ?
C22 H22C 0.9800 . ?
C23 H23A 0.9800 . ?
C23 H23B 0.9800 . ?
C23 H23C 0.9800 . ?
C24 H24A 0.9800 . ?
C24 H24B 0.9800 . ?
C24 H24C 0.9800 . ?
C25 H25A 0.9800 . ?
C25 H25B 0.9800 . ?
C25 H25C 0.9800 . ?
C26 H26A 0.9800 . ?
C26 H26B 0.9800 . ?
C26 H26C 0.9800 . ?
C27 C28 1.3968(19) . ?
C27 C32 1.3974(19) . ?
C28 H28 0.9500 . ?
C28 C29 1.382(2) . ?
C29 H29 0.9500 . ?
C29 C30 1.390(2) . ?
C30 C31 1.3945(18) . ?
C31 H31 0.9500 . ?
C31 C32 1.3932(19) . ?
C32 H32 0.9500 . ?
C33 H33A 0.9900 . ?
C33 H33B 0.9900 . ?
C33 C34 1.508(2) . ?
C34 C35 1.390(2) . ?
C35 H35 0.9500 . ?
C35 C36 1.381(2) . ?
C36 H36 0.9500 . ?
C36 C37 1.382(2) . ?
C37 H37 0.9500 . ?
C37 C38 1.391(2) . ?
C38 C39 1.505(2) . ?
C39 H39A 0.9900 . ?
C39 H39B 0.9900 . ?
C40 C41 1.3863(19) . ?
C40 C45 1.400(2) . ?
C41 H41 0.9500 . ?
C41 C42 1.3942(19) . ?
C42 H42 0.9500 . ?
C42 C43 1.3896(18) . ?
C43 C44 1.4005(18) . ?
C44 H44 0.9500 . ?
C44 C45 1.381(2) . ?
C45 H45 0.9500 . ?

loop_
_geom_angle_atom_site_label_1
_geom_angle_atom_site_label_2
_geom_angle_atom_site_label_3
_geom_angle
_geom_angle_site_symmetry_1
_geom_angle_site_symmetry_3
_geom_angle_publ_flag
C30 O1 C33 117.78(11) . . ?
C40 O2 C39 117.39(11) . . ?
C1 N1 H1 124.7 . . ?
C1 N1 C4 110.58(11) . . ?
C4 N1 H1 124.7 . . ?
C6 N2 H2 124.5 . . ?
C9 N2 H2 124.5 . . ?
C9 N2 C6 110.90(11) . . ?
C11 N3 H3 124.8 . . ?
C11 N3 C14 110.46(12) . . ?
C14 N3 H3 124.8 . . ?
C16 N4 H4 124.5 . . ?
C19 N4 H4 124.5 . . ?
C19 N4 C16 110.96(12) . . ?
C38 N5 C34 118.28(12) . . ?
N1 C1 C20 122.92(12) . . ?
C2 C1 N1 106.85(12) . . ?
C2 C1 C20 129.89(12) . . ?
C1 C2 H2A 126.1 . . ?
C1 C2 C3 107.85(12) . . ?
C3 C2 H2A 126.1 . . ?
C2 C3 H3A 126.0 . . ?
C4 C3 C2 107.93(12) . . ?
C4 C3 H3A 126.0 . . ?
N1 C4 C5 122.06(12) . . ?
C3 C4 N1 106.79(12) . . ?
C3 C4 C5 130.82(12) . . ?
C4 C5 C21 109.04(11) . . ?
C4 C5 C22 109.85(12) . . ?
C6 C5 C4 109.63(11) . . ?
C6 C5 C21 109.28(12) . . ?
C6 C5 C22 110.41(11) . . ?
C21 C5 C22 108.60(12) . . ?
N2 C6 C5 121.18(12) . . ?
C7 C6 N2 106.51(12) . . ?
C7 C6 C5 132.28(13) . . ?
C6 C7 H7 126.0 . . ?
C6 C7 C8 107.99(13) . . ?
C8 C7 H7 126.0 . . ?
C7 C8 H8 126.1 . . ?
C9 C8 C7 107.84(13) . . ?
C9 C8 H8 126.1 . . ?
N2 C9 C10 122.92(12) . . ?
C8 C9 N2 106.76(12) . . ?
C8 C9 C10 130.22(13) . . ?
C9 C10 C11 109.56(11) . . ?
C9 C10 C23 108.22(11) . . ?
C9 C10 C27 111.12(11) . . ?
C11 C10 C23 108.69(11) . . ?
C11 C10 C27 107.02(11) . . ?
C27 C10 C23 112.19(11) . . ?
N3 C11 C10 122.60(12) . . ?
C12 C11 N3 107.09(12) . . ?
C12 C11 C10 129.97(13) . . ?
C11 C12 H12 126.1 . . ?
C11 C12 C13 107.87(14) . . ?
C13 C12 H12 126.1 . . ?
C12 C13 H13 126.1 . . ?
C14 C13 C12 107.74(13) . . ?
C14 C13 H13 126.1 . . ?
N3 C14 C15 121.32(14) . . ?
C13 C14 N3 106.84(13) . . ?
C13 C14 C15 131.73(14) . . ?
C14 C15 C24 109.72(12) . . ?
C14 C15 C25 108.87(15) . . ?
C16 C15 C14 110.79(12) . . ?
C16 C15 C24 109.15(15) . . ?
C16 C15 C25 109.31(12) . . ?
C24 C15 C25 108.97(14) . . ?
N4 C16 C15 121.30(14) . . ?
C17 C16 N4 106.35(13) . . ?
C17 C16 C15 132.19(13) . . ?
C16 C17 H17 125.8 . . ?
C16 C17 C18 108.43(13) . . ?
C18 C17 H17 125.8 . . ?
C17 C18 H18 126.3 . . ?
C19 C18 C17 107.41(14) . . ?
C19 C18 H18 126.3 . . ?
N4 C19 C20 121.84(12) . . ?
C18 C19 N4 106.84(13) . . ?
C18 C19 C20 131.28(13) . . ?
C1 C20 C19 111.06(11) . . ?
C1 C20 C26 107.69(11) . . ?
C1 C20 C43 110.89(11) . . ?
C19 C20 C26 109.33(11) . . ?
C19 C20 C43 108.55(11) . . ?
C43 C20 C26 109.29(11) . . ?
C5 C21 H21A 109.5 . . ?
C5 C21 H21B 109.5 . . ?
C5 C21 H21C 109.5 . . ?
H21A C21 H21B 109.5 . . ?
H21A C21 H21C 109.5 . . ?
H21B C21 H21C 109.5 . . ?
C5 C22 H22A 109.5 . . ?
C5 C22 H22B 109.5 . . ?
C5 C22 H22C 109.5 . . ?
H22A C22 H22B 109.5 . . ?
H22A C22 H22C 109.5 . . ?
H22B C22 H22C 109.5 . . ?
C10 C23 H23A 109.5 . . ?
C10 C23 H23B 109.5 . . ?
C10 C23 H23C 109.5 . . ?
H23A C23 H23B 109.5 . . ?
H23A C23 H23C 109.5 . . ?
H23B C23 H23C 109.5 . . ?
C15 C24 H24A 109.5 . . ?
C15 C24 H24B 109.5 . . ?
C15 C24 H24C 109.5 . . ?
H24A C24 H24B 109.5 . . ?
H24A C24 H24C 109.5 . . ?
H24B C24 H24C 109.5 . . ?
C15 C25 H25A 109.5 . . ?
C15 C25 H25B 109.5 . . ?
C15 C25 H25C 109.5 . . ?
H25A C25 H25B 109.5 . . ?
H25A C25 H25C 109.5 . . ?
H25B C25 H25C 109.5 . . ?
C20 C26 H26A 109.5 . . ?
C20 C26 H26B 109.5 . . ?
C20 C26 H26C 109.5 . . ?
H26A C26 H26B 109.5 . . ?
H26A C26 H26C 109.5 . . ?
H26B C26 H26C 109.5 . . ?
C28 C27 C10 123.28(12) . . ?
C28 C27 C32 117.04(13) . . ?
C32 C27 C10 119.63(11) . . ?
C27 C28 H28 119.3 . . ?
C29 C28 C27 121.43(13) . . ?
C29 C28 H28 119.3 . . ?
C28 C29 H29 119.7 . . ?
C28 C29 C30 120.69(12) . . ?
C30 C29 H29 119.7 . . ?
O1 C30 C29 115.64(12) . . ?
O1 C30 C31 125.07(13) . . ?
C29 C30 C31 119.29(13) . . ?
C30 C31 H31 120.4 . . ?
C32 C31 C30 119.17(13) . . ?
C32 C31 H31 120.4 . . ?
C27 C32 H32 118.9 . . ?
C31 C32 C27 122.29(12) . . ?
C31 C32 H32 118.9 . . ?
O1 C33 H33A 108.7 . . ?
O1 C33 H33B 108.7 . . ?
O1 C33 C34 114.25(11) . . ?
H33A C33 H33B 107.6 . . ?
C34 C33 H33A 108.7 . . ?
C34 C33 H33B 108.7 . . ?
N5 C34 C33 114.70(12) . . ?
N5 C34 C35 122.69(14) . . ?
C35 C34 C33 122.61(13) . . ?
C34 C35 H35 120.8 . . ?
C36 C35 C34 118.41(14) . . ?
C36 C35 H35 120.8 . . ?
C35 C36 H36 120.3 . . ?
C35 C36 C37 119.49(13) . . ?
C37 C36 H36 120.3 . . ?
C36 C37 H37 120.8 . . ?
C36 C37 C38 118.49(14) . . ?
C38 C37 H37 120.8 . . ?
N5 C38 C37 122.63(13) . . ?
N5 C38 C39 116.93(12) . . ?
C37 C38 C39 120.44(13) . . ?
O2 C39 C38 112.30(11) . . ?
O2 C39 H39A 109.1 . . ?
O2 C39 H39B 109.1 . . ?
C38 C39 H39A 109.1 . . ?
C38 C39 H39B 109.1 . . ?
H39A C39 H39B 107.9 . . ?
O2 C40 C41 124.94(12) . . ?
O2 C40 C45 115.31(12) . . ?
C41 C40 C45 119.75(12) . . ?
C40 C41 H41 120.3 . . ?
C40 C41 C42 119.48(12) . . ?
C42 C41 H41 120.3 . . ?
C41 C42 H42 119.1 . . ?
C43 C42 C41 121.88(12) . . ?
C43 C42 H42 119.1 . . ?
C42 C43 C20 123.16(11) . . ?
C42 C43 C44 117.44(12) . . ?
C44 C43 C20 119.40(11) . . ?
C43 C44 H44 119.2 . . ?
C45 C44 C43 121.70(12) . . ?
C45 C44 H44 119.2 . . ?
C40 C45 H45 120.1 . . ?
C44 C45 C40 119.72(12) . . ?
C44 C45 H45 120.1 . . ?

loop_
_geom_torsion_atom_site_label_1
_geom_torsion_atom_site_label_2
_geom_torsion_atom_site_label_3
_geom_torsion_atom_site_label_4
_geom_torsion
_geom_torsion_site_symmetry_1
_geom_torsion_site_symmetry_2
_geom_torsion_site_symmetry_3
_geom_torsion_site_symmetry_4
_geom_torsion_publ_flag
O1 C30 C31 C32 -176.36(12) . . . . ?
O1 C33 C34 N5 -145.15(12) . . . . ?
O1 C33 C34 C35 35.42(18) . . . . ?
O2 C40 C41 C42 -179.37(12) . . . . ?
O2 C40 C45 C44 178.70(12) . . . . ?
N1 C1 C2 C3 -0.34(15) . . . . ?
N1 C1 C20 C19 -14.54(17) . . . . ?
N1 C1 C20 C26 -134.22(13) . . . . ?
N1 C1 C20 C43 106.25(14) . . . . ?
N1 C4 C5 C6 -30.81(17) . . . . ?
N1 C4 C5 C21 88.79(15) . . . . ?
N1 C4 C5 C22 -152.30(12) . . . . ?
N2 C6 C7 C8 0.21(15) . . . . ?
N2 C9 C10 C11 105.20(14) . . . . ?
N2 C9 C10 C23 -136.44(13) . . . . ?
N2 C9 C10 C27 -12.85(17) . . . . ?
N3 C11 C12 C13 -0.56(16) . . . . ?
N3 C14 C15 C16 -37.14(18) . . . . ?
N3 C14 C15 C24 83.45(18) . . . . ?
N3 C14 C15 C25 -157.37(13) . . . . ?
N4 C16 C17 C18 -0.56(15) . . . . ?
N4 C19 C20 C1 95.02(14) . . . . ?
N4 C19 C20 C26 -146.29(12) . . . . ?
N4 C19 C20 C43 -27.14(16) . . . . ?
N5 C34 C35 C36 0.1(2) . . . . ?
N5 C38 C39 O2 114.90(13) . . . . ?
C1 N1 C4 C3 0.68(15) . . . . ?
C1 N1 C4 C5 -173.34(11) . . . . ?
C1 C2 C3 C4 0.76(15) . . . . ?
C1 C20 C43 C42 -5.25(17) . . . . ?
C1 C20 C43 C44 175.29(11) . . . . ?
C2 C1 C20 C19 173.04(13) . . . . ?
C2 C1 C20 C26 53.36(18) . . . . ?
C2 C1 C20 C43 -66.17(18) . . . . ?
C2 C3 C4 N1 -0.87(15) . . . . ?
C2 C3 C4 C5 172.43(13) . . . . ?
C3 C4 C5 C6 156.77(14) . . . . ?
C3 C4 C5 C21 -83.63(18) . . . . ?
C3 C4 C5 C22 35.27(19) . . . . ?
C4 N1 C1 C2 -0.20(15) . . . . ?
C4 N1 C1 C20 -174.13(11) . . . . ?
C4 C5 C6 N2 -59.10(16) . . . . ?
C4 C5 C6 C7 118.72(16) . . . . ?
C5 C6 C7 C8 -177.85(13) . . . . ?
C6 N2 C9 C8 -0.07(15) . . . . ?
C6 N2 C9 C10 -176.69(11) . . . . ?
C6 C7 C8 C9 -0.26(16) . . . . ?
C7 C8 C9 N2 0.20(15) . . . . ?
C7 C8 C9 C10 176.49(13) . . . . ?
C8 C9 C10 C11 -70.57(18) . . . . ?
C8 C9 C10 C23 47.79(19) . . . . ?
C8 C9 C10 C27 171.38(14) . . . . ?
C9 N2 C6 C5 178.23(11) . . . . ?
C9 N2 C6 C7 -0.10(15) . . . . ?
C9 C10 C11 N3 -5.28(17) . . . . ?
C9 C10 C11 C12 -177.69(14) . . . . ?
C9 C10 C27 C28 -109.82(14) . . . . ?
C9 C10 C27 C32 72.86(15) . . . . ?
C10 C11 C12 C13 172.75(13) . . . . ?
C10 C27 C28 C29 -175.08(13) . . . . ?
C10 C27 C32 C31 176.20(12) . . . . ?
C11 N3 C14 C13 -0.52(15) . . . . ?
C11 N3 C14 C15 -177.09(12) . . . . ?
C11 C10 C27 C28 130.60(13) . . . . ?
C11 C10 C27 C32 -46.71(15) . . . . ?
C11 C12 C13 C14 0.26(17) . . . . ?
C12 C13 C14 N3 0.16(16) . . . . ?
C12 C13 C14 C15 176.23(14) . . . . ?
C13 C14 C15 C16 147.26(15) . . . . ?
C13 C14 C15 C24 -92.1(2) . . . . ?
C13 C14 C15 C25 27.0(2) . . . . ?
C14 N3 C11 C10 -173.24(12) . . . . ?
C14 N3 C11 C12 0.68(15) . . . . ?
C14 C15 C16 N4 -48.95(18) . . . . ?
C14 C15 C16 C17 136.40(16) . . . . ?
C15 C16 C17 C18 174.68(14) . . . . ?
C16 N4 C19 C18 -0.82(15) . . . . ?
C16 N4 C19 C20 -178.92(11) . . . . ?
C16 C17 C18 C19 0.08(16) . . . . ?
C17 C18 C19 N4 0.44(15) . . . . ?
C17 C18 C19 C20 178.29(13) . . . . ?
C18 C19 C20 C1 -82.56(17) . . . . ?
C18 C19 C20 C26 36.14(19) . . . . ?
C18 C19 C20 C43 155.29(14) . . . . ?
C19 N4 C16 C15 -175.01(12) . . . . ?
C19 N4 C16 C17 0.87(15) . . . . ?
C19 C20 C43 C42 117.01(13) . . . . ?
C19 C20 C43 C44 -62.45(14) . . . . ?
C20 C1 C2 C3 173.02(13) . . . . ?
C20 C43 C44 C45 -179.00(12) . . . . ?
C21 C5 C6 N2 -178.55(12) . . . . ?
C21 C5 C6 C7 -0.7(2) . . . . ?
C22 C5 C6 N2 62.05(16) . . . . ?
C22 C5 C6 C7 -120.12(16) . . . . ?
C23 C10 C11 N3 -123.34(13) . . . . ?
C23 C10 C11 C12 64.24(18) . . . . ?
C23 C10 C27 C28 11.47(18) . . . . ?
C23 C10 C27 C32 -165.84(12) . . . . ?
C24 C15 C16 N4 -169.88(13) . . . . ?
C24 C15 C16 C17 15.5(2) . . . . ?
C25 C15 C16 N4 71.03(17) . . . . ?
C25 C15 C16 C17 -103.62(19) . . . . ?
C26 C20 C43 C42 -123.81(13) . . . . ?
C26 C20 C43 C44 56.72(16) . . . . ?
C27 C10 C11 N3 115.29(13) . . . . ?
C27 C10 C11 C12 -57.12(18) . . . . ?
C27 C28 C29 C30 -0.7(2) . . . . ?
C28 C27 C32 C31 -1.3(2) . . . . ?
C28 C29 C30 O1 177.40(13) . . . . ?
C28 C29 C30 C31 -2.0(2) . . . . ?
C29 C30 C31 C32 2.9(2) . . . . ?
C30 O1 C33 C34 74.31(15) . . . . ?
C30 C31 C32 C27 -1.3(2) . . . . ?
C32 C27 C28 C29 2.3(2) . . . . ?
C33 O1 C30 C29 170.60(12) . . . . ?
C33 O1 C30 C31 -10.08(19) . . . . ?
C33 C34 C35 C36 179.46(12) . . . . ?
C34 N5 C38 C37 0.90(19) . . . . ?
C34 N5 C38 C39 -178.44(12) . . . . ?
C34 C35 C36 C37 0.6(2) . . . . ?
C35 C36 C37 C38 -0.5(2) . . . . ?
C36 C37 C38 N5 -0.2(2) . . . . ?
C36 C37 C38 C39 179.10(12) . . . . ?
C37 C38 C39 O2 -64.46(16) . . . . ?
C38 N5 C34 C33 179.74(11) . . . . ?
C38 N5 C34 C35 -0.83(19) . . . . ?
C39 O2 C40 C41 13.56(19) . . . . ?
C39 O2 C40 C45 -166.54(12) . . . . ?
C40 O2 C39 C38 -84.00(14) . . . . ?
C40 C41 C42 C43 1.10(19) . . . . ?
C41 C40 C45 C44 -1.40(19) . . . . ?
C41 C42 C43 C20 178.34(12) . . . . ?
C41 C42 C43 C44 -2.19(19) . . . . ?
C42 C43 C44 C45 1.51(19) . . . . ?
C43 C44 C45 C40 0.3(2) . . . . ?
C45 C40 C41 C42 0.74(19) . . . . ?

_shelx_res_file                  
;
TITL njh-1vl_a.res in P2(1)/n
    njh-1vl.res
    created by SHELXL-2018/3 at 13:41:58 on 21-Jan-2020
REM Old TITL NJH-1VL in P2(1)/n
REM SHELXT solution in P2(1)/n
REM R1 0.133, Rweak 0.013, Alpha 0.026, Orientation as input
REM Formula found by SHELXT: C45 N5 O2
CELL 1.54184 12.9243 16.0575 18.3402 90 103.636 90
ZERR 4 0.0002 0.0002 0.0003 0 0.001 0
LATT 1
SYMM 0.5-X,0.5+Y,0.5-Z
SFAC C H N O
UNIT 180 180 20 8
ISOR 0.01 0.02

L.S. 6
PLAN  3
TEMP -173
CONF
BOND $H
list 4
fmap 2 53
acta
MORE -1
REM <olex2.extras>
REM <HklSrc "%.\\NJH-1VLabs.hkl">
REM </olex2.extras>

WGHT    0.078500    1.437900
FVAR       3.92483
O1    4    0.711361    0.723437    0.614618    11.00000    0.01645    0.03155 =
         0.02764   -0.00128    0.00128   -0.00089
O2    4    0.363474    0.420079    0.628278    11.00000    0.02733    0.01884 =
         0.03155   -0.00075    0.01055    0.00446
N1    3    0.133141    0.835578    0.604850    11.00000    0.01879    0.01769 =
         0.01894   -0.00075    0.00370   -0.00115
AFIX  43
H1    2    0.113384    0.841148    0.555792    11.00000   -1.20000
AFIX   0
N2    3    0.296809    0.928741    0.527613    11.00000    0.02097    0.01592 =
         0.02208   -0.00005    0.00431   -0.00077
AFIX  43
H2    2    0.344166    0.899118    0.559518    11.00000   -1.20000
AFIX   0
N3    3    0.194374    0.793319    0.373484    11.00000    0.02618    0.02041 =
         0.01939    0.00067    0.00514   -0.00599
AFIX  43
H3    2    0.155685    0.824630    0.396190    11.00000   -1.20000
AFIX   0
N4    3    0.070338    0.686874    0.468459    11.00000    0.01801    0.02578 =
         0.02002    0.00680   -0.00034   -0.00281
AFIX  43
H4    2    0.135510    0.666902    0.477164    11.00000   -1.20000
AFIX   0
N5    3    0.586754    0.540531    0.666254    11.00000    0.01976    0.02793 =
         0.01955    0.00112    0.00414    0.00636
C1    1    0.114341    0.766391    0.643746    11.00000    0.01762    0.01732 =
         0.02254    0.00001    0.00642    0.00157
C2    1    0.157512    0.781967    0.718226    11.00000    0.02730    0.02055 =
         0.02000   -0.00035    0.00832    0.00220
AFIX  43
H2A   2    0.156500    0.745355    0.758741    11.00000   -1.20000
AFIX   0
C3    1    0.204019    0.862587    0.724033    11.00000    0.02336    0.02214 =
         0.02167   -0.00583    0.00507    0.00144
AFIX  43
H3A   2    0.240331    0.889180    0.769086    11.00000   -1.20000
AFIX   0
C4    1    0.187287    0.895147    0.653319    11.00000    0.01748    0.01828 =
         0.02352   -0.00409    0.00548    0.00046
C5    1    0.208422    0.981584    0.626830    11.00000    0.02213    0.01645 =
         0.02661   -0.00396    0.00659   -0.00165
C6    1    0.219633    0.977348    0.546992    11.00000    0.02077    0.01449 =
         0.02733   -0.00337    0.00652   -0.00314
C7    1    0.162804    1.012945    0.481966    11.00000    0.02326    0.01963 =
         0.03039    0.00017    0.00442    0.00090
AFIX  43
H7    2    0.104316    1.049965    0.477561    11.00000   -1.20000
AFIX   0
C8    1    0.206719    0.984762    0.422207    11.00000    0.02618    0.02318 =
         0.02453    0.00142    0.00306   -0.00015
AFIX  43
H8    2    0.182625    0.999428    0.370813    11.00000   -1.20000
AFIX   0
C9    1    0.289932    0.932712    0.451908    11.00000    0.02182    0.01618 =
         0.02250    0.00075    0.00509   -0.00516
C10   1    0.360884    0.882056    0.413426    11.00000    0.02200    0.01761 =
         0.02101    0.00084    0.00580   -0.00329
C11   1    0.297232    0.810432    0.370252    11.00000    0.02194    0.01911 =
         0.01682    0.00398    0.00044   -0.00035
C12   1    0.328808    0.748139    0.329733    11.00000    0.02361    0.02480 =
         0.02570   -0.00294   -0.00398    0.00442
AFIX  43
H12   2    0.396295    0.743650    0.317889    11.00000   -1.20000
AFIX   0
C13   1    0.242849    0.691190    0.308406    11.00000    0.03352    0.01928 =
         0.02688   -0.00254   -0.00783    0.00256
AFIX  43
H13   2    0.242678    0.641744    0.279936    11.00000   -1.20000
AFIX   0
C14   1    0.160263    0.720356    0.336250    11.00000    0.03230    0.01946 =
         0.01689    0.00516   -0.00390   -0.00612
C15   1    0.047699    0.689107    0.328127    11.00000    0.03608    0.02882 =
         0.01817    0.00632   -0.00415   -0.01520
C16   1    0.009259    0.706866    0.398290    11.00000    0.02788    0.01895 =
         0.02202    0.00643   -0.00623   -0.00946
C17   1   -0.085141    0.736644    0.408971    11.00000    0.03064    0.01544 =
         0.03359    0.00163   -0.01098    0.00084
AFIX  43
H17   2   -0.143222    0.755895    0.370740    11.00000   -1.20000
AFIX   0
C18   1   -0.081666    0.733917    0.487231    11.00000    0.02514    0.01854 =
         0.03331   -0.00441   -0.00334    0.00338
AFIX  43
H18   2   -0.136689    0.750854    0.510389    11.00000   -1.20000
AFIX   0
C19   1    0.015816    0.702314    0.522955    11.00000    0.01973    0.01390 =
         0.02447    0.00052    0.00094   -0.00375
C20   1    0.065448    0.687174    0.605450    11.00000    0.01766    0.01759 =
         0.02104    0.00121    0.00416   -0.00168
C21   1    0.114395    1.038573    0.630703    11.00000    0.03123    0.02073 =
         0.03228   -0.00279    0.01029    0.00426
AFIX 137
H21A  2    0.048401    1.014798    0.600262    11.00000   -1.50000
H21B  2    0.125947    1.093853    0.611406    11.00000   -1.50000
H21C  2    0.108855    1.043422    0.682913    11.00000   -1.50000
AFIX   0
C22   1    0.310348    1.017621    0.678369    11.00000    0.02953    0.02628 =
         0.02713   -0.00540    0.00669   -0.00750
AFIX 137
H22A  2    0.303083    1.017743    0.730365    11.00000   -1.50000
H22B  2    0.321180    1.074741    0.662873    11.00000   -1.50000
H22C  2    0.371576    0.983287    0.674634    11.00000   -1.50000
AFIX   0
C23   1    0.398829    0.939283    0.357306    11.00000    0.03237    0.02497 =
         0.02641    0.00489    0.01115   -0.00382
AFIX 137
H23A  2    0.336972    0.960362    0.320195    11.00000   -1.50000
H23B  2    0.444697    0.907634    0.331749    11.00000   -1.50000
H23C  2    0.438913    0.986188    0.384342    11.00000   -1.50000
AFIX   0
C24   1   -0.026936    0.731989    0.260917    11.00000    0.03354    0.06573 =
         0.02631    0.02166   -0.00947   -0.02306
AFIX 137
H24A  2   -0.023895    0.792436    0.268493    11.00000   -1.50000
H24B  2   -0.100012    0.712516    0.256527    11.00000   -1.50000
H24C  2   -0.004479    0.718351    0.214887    11.00000   -1.50000
AFIX   0
C25   1    0.045480    0.594397    0.314160    11.00000    0.06387    0.03465 =
         0.02438   -0.00680    0.01199   -0.02836
AFIX 137
H25A  2    0.068477    0.582822    0.267935    11.00000   -1.50000
H25B  2   -0.027092    0.573492    0.309187    11.00000   -1.50000
H25C  2    0.093644    0.566661    0.356477    11.00000   -1.50000
AFIX   0
C26   1   -0.021817    0.658373    0.644938    11.00000    0.02100    0.02735 =
         0.03450    0.00139    0.01161   -0.00283
AFIX 137
H26A  2    0.010219    0.647919    0.698116    11.00000   -1.50000
H26B  2   -0.054785    0.607079    0.621334    11.00000   -1.50000
H26C  2   -0.076140    0.701886    0.640367    11.00000   -1.50000
AFIX   0
C27   1    0.454562    0.843249    0.471164    11.00000    0.02045    0.01814 =
         0.01970   -0.00428    0.00613   -0.00333
C28   1    0.559989    0.869267    0.480397    11.00000    0.02290    0.02012 =
         0.03199   -0.00162    0.01024   -0.00573
AFIX  43
H28   2    0.575165    0.915865    0.452742    11.00000   -1.20000
AFIX   0
C29   1    0.642701    0.828696    0.528890    11.00000    0.01799    0.02480 =
         0.03529   -0.00543    0.00727   -0.00668
AFIX  43
H29   2    0.713743    0.847337    0.533643    11.00000   -1.20000
AFIX   0
C30   1    0.623043    0.760920    0.570770    11.00000    0.01735    0.02380 =
         0.02185   -0.00679    0.00285   -0.00109
C31   1    0.518281    0.735544    0.565202    11.00000    0.01963    0.02192 =
         0.01657   -0.00230    0.00419   -0.00277
AFIX  43
H31   2    0.503159    0.690988    0.595156    11.00000   -1.20000
AFIX   0
C32   1    0.436071    0.776355    0.515158    11.00000    0.01637    0.02083 =
         0.01863   -0.00281    0.00522   -0.00331
AFIX  43
H32   2    0.364963    0.758071    0.510789    11.00000   -1.20000
AFIX   0
C33   1    0.695326    0.661987    0.667226    11.00000    0.01953    0.03386 =
         0.02063   -0.00171    0.00147    0.00230
AFIX  23
H33A  2    0.644257    0.684092    0.695019    11.00000   -1.20000
H33B  2    0.763749    0.652262    0.704002    11.00000   -1.20000
AFIX   0
C34   1    0.654107    0.579801    0.632339    11.00000    0.01714    0.02884 =
         0.01713    0.00147    0.00042    0.00659
C35   1    0.684364    0.547040    0.570353    11.00000    0.02113    0.03236 =
         0.01919    0.00337    0.00528    0.00593
AFIX  43
H35   2    0.732330    0.576288    0.547527    11.00000   -1.20000
AFIX   0
C36   1    0.643016    0.470928    0.542732    11.00000    0.03161    0.02951 =
         0.01724    0.00180    0.00745    0.00901
AFIX  43
H36   2    0.662821    0.446765    0.500727    11.00000   -1.20000
AFIX   0
C37   1    0.572626    0.430208    0.576667    11.00000    0.02777    0.02332 =
         0.02108    0.00182    0.00347    0.00703
AFIX  43
H37   2    0.542856    0.378047    0.558236    11.00000   -1.20000
AFIX   0
C38   1    0.546359    0.467312    0.638404    11.00000    0.02145    0.02400 =
         0.02083    0.00420    0.00347    0.00898
C39   1    0.468818    0.425967    0.676548    11.00000    0.02651    0.02540 =
         0.02753    0.00555    0.00896    0.00826
AFIX  23
H39A  2    0.494796    0.369343    0.692676    11.00000   -1.20000
H39B  2    0.465396    0.458120    0.721978    11.00000   -1.20000
AFIX   0
C40   1    0.298607    0.488020    0.624099    11.00000    0.02514    0.01816 =
         0.01817    0.00190    0.00973    0.00250
C41   1    0.332020    0.566892    0.650174    11.00000    0.01869    0.02191 =
         0.01688   -0.00039    0.00548   -0.00066
AFIX  43
H41   2    0.404991    0.577128    0.672566    11.00000   -1.20000
AFIX   0
C42   1    0.257687    0.631077    0.643275    11.00000    0.02061    0.01639 =
         0.01575   -0.00170    0.00543   -0.00349
AFIX  43
H42   2    0.281288    0.685208    0.660452    11.00000   -1.20000
AFIX   0
C43   1    0.150064    0.618124    0.611992    11.00000    0.01937    0.01668 =
         0.01437    0.00252    0.00461   -0.00112
C44   1    0.118780    0.538228    0.584901    11.00000    0.02036    0.01954 =
         0.01612    0.00169    0.00239   -0.00450
AFIX  43
H44   2    0.045918    0.528033    0.562140    11.00000   -1.20000
AFIX   0
C45   1    0.191097    0.473907    0.590418    11.00000    0.02937    0.01589 =
         0.01835   -0.00135    0.00763   -0.00492
AFIX  43
H45   2    0.167985    0.420295    0.571435    11.00000   -1.20000
AFIX   0
HKLF 4


REM  njh-1vl_a.res in P2(1)/n
REM wR2 = 0.1328, GooF = S = 1.031, Restrained GooF = 1.013 for all data
REM R1 = 0.0488 for 6860 Fo > 4sig(Fo) and 0.0515 for all 7377 data
REM 475 parameters refined using 312 restraints

END

WGHT      0.0784      1.4344

REM Highest difference peak  0.466,  deepest hole -0.251,  1-sigma level  0.055
Q1    1   0.1307  1.0985  0.3475  11.00000  0.05    0.47
Q2    1   0.3076  0.9984  0.3199  11.00000  0.05    0.43
Q3    1   0.2137  0.9383  0.4358  11.00000  0.05    0.38
;
_shelx_res_checksum              45753
_olex2_submission_special_instructions 'No special instructions were received'
_oxdiff_exptl_absorpt_empirical_details 
;
Empirical correction (ABSPACK) includes:
- Absorption correction using spherical harmonics
- Frame scaling
- Detector area scaling
;
_oxdiff_exptl_absorpt_empirical_full_max 1.714
_oxdiff_exptl_absorpt_empirical_full_min 0.619
####################################################################### 
# 
# This file contains crystal structure data downloaded from the 
# Cambridge Structural Database (CSD) hosted by the Cambridge 
# Crystallographic Data Centre (CCDC).
# 
# Full information about CCDC data access policies and citation 
# guidelines are available at http://www.ccdc.cam.ac.uk/access/V1 
# 
# Audit and citation data items may have been added by the CCDC. 
# Please retain this information to preserve the provenance of 
# this file and to allow appropriate attribution of the data. 
# 
#######################################################################

data_hnj2
_database_code_depnum_ccdc_archive 'CCDC 2010539'
loop_
_audit_author_name
_audit_author_address
'Vincent M. Lynch'
;Department of Chemistry, the University of Texas at Austin
United States of America
;
_audit_update_record             
;
2020-06-18 deposited with the CCDC.	2020-07-24 downloaded from the CCDC.
;
_audit_creation_date             2020-03-26
_audit_creation_method           
;
Olex2 1.3
(compiled 2020.02.04 svn.rd84adfe8 for OlexSys, GUI svn.r6032)
;
_shelx_SHELXL_version_number     2018/3
_chemical_name_common            ?
_chemical_name_systematic        ?
_chemical_formula_moiety         'C O3, C45 H45 N5 O2, C8 H20 N'
_chemical_formula_sum            'C54 H65 N6 O5'
_chemical_formula_weight         878.12
_chemical_absolute_configuration unk
_chemical_melting_point          ?
_chemical_oxdiff_formula         C32H24N4O4
loop_
_atom_type_symbol
_atom_type_description
_atom_type_scat_dispersion_real
_atom_type_scat_dispersion_imag
_atom_type_scat_source
C C 0.0181 0.0091 'International Tables Vol C Tables 4.2.6.8 and 6.1.1.4'
H H 0.0000 0.0000 'International Tables Vol C Tables 4.2.6.8 and 6.1.1.4'
N N 0.0311 0.0180 'International Tables Vol C Tables 4.2.6.8 and 6.1.1.4'
O O 0.0492 0.0322 'International Tables Vol C Tables 4.2.6.8 and 6.1.1.4'

_shelx_space_group_comment       
;
The symmetry employed for this shelxl refinement is uniquely defined
by the following loop, which should always be used as a source of
symmetry information in preference to the above space-group names.
They are only intended as comments.
;
_space_group_crystal_system      tetragonal
_space_group_IT_number           92
_space_group_name_H-M_alt        'P 41 21 2'
_space_group_name_Hall           'P 4abw 2nw'
loop_
_space_group_symop_operation_xyz
'x, y, z'
'-y+1/2, x+1/2, z+1/4'
'-x, -y, z+1/2'
'y+1/2, -x+1/2, z+3/4'
'x+1/2, -y+1/2, -z+3/4'
'-x+1/2, y+1/2, -z+1/4'
'y, x, -z'
'-y, -x, -z+1/2'

_cell_length_a                   15.3125(2)
_cell_length_b                   15.3125(2)
_cell_length_c                   23.8680(4)
_cell_angle_alpha                90
_cell_angle_beta                 90
_cell_angle_gamma                90
_cell_volume                     5596.37(19)
_cell_formula_units_Z            4
_cell_measurement_reflns_used    2719
_cell_measurement_temperature    100.01(11)
_cell_measurement_theta_max      72.8890
_cell_measurement_theta_min      3.3930
_shelx_estimated_absorpt_T_max   0.965
_shelx_estimated_absorpt_T_min   0.827
_exptl_absorpt_coefficient_mu    0.533
_exptl_absorpt_correction_T_max  1.000
_exptl_absorpt_correction_T_min  0.566
_exptl_absorpt_correction_type   multi-scan
_exptl_absorpt_process_details   
;
CrysAlisPro 1.171.40.67a (Rigaku Oxford Diffraction, 2019)
Numerical absorption correction based on gaussian integration over
			a multifaceted crystal model
Empirical absorption correction using spherical harmonics,
 implemented in SCALE3 ABSPACK scaling algorithm.
;
_exptl_absorpt_special_details   ?
_exptl_crystal_colour            'clear colourless'
_exptl_crystal_colour_lustre     clear
_exptl_crystal_colour_primary    colourless
_exptl_crystal_density_diffrn    1.042
_exptl_crystal_density_meas      ?
_exptl_crystal_density_method    ?
_exptl_crystal_description       plate
_exptl_crystal_F_000             1884
_exptl_crystal_size_max          0.37
_exptl_crystal_size_mid          0.19
_exptl_crystal_size_min          0.068
_exptl_transmission_factor_max   ?
_exptl_transmission_factor_min   ?
_diffrn_reflns_av_R_equivalents  0.0240
_diffrn_reflns_av_unetI/netI     0.0332
_diffrn_reflns_Laue_measured_fraction_full 0.998
_diffrn_reflns_Laue_measured_fraction_max 0.986
_diffrn_reflns_limit_h_max       17
_diffrn_reflns_limit_h_min       -11
_diffrn_reflns_limit_k_max       18
_diffrn_reflns_limit_k_min       -12
_diffrn_reflns_limit_l_max       28
_diffrn_reflns_limit_l_min       -24
_diffrn_reflns_number            10560
_diffrn_reflns_point_group_measured_fraction_full 0.997
_diffrn_reflns_point_group_measured_fraction_max 0.977
_diffrn_reflns_theta_full        67.684
_diffrn_reflns_theta_max         73.218
_diffrn_reflns_theta_min         3.429
_diffrn_ambient_environment      N~2~
_diffrn_ambient_temperature      100.01(11)
_diffrn_detector                 'CCD plate'
_diffrn_detector_area_resol_mean 5.2940
_diffrn_detector_type            AtlasS2
_diffrn_measured_fraction_theta_full 0.998
_diffrn_measured_fraction_theta_max 0.986
_diffrn_measurement_details      
;
List of Runs (angles in degrees, time in seconds):

  # Type    Start    End  Width  t~exp~   \w     \q     \k     \f   Frames
#--------------------------------------------------------------------------
  1  \w   -114.00 -14.00   1.00    4.00    --  -41.72 -57.00 150.00  100
  2  \w    114.00 154.00   1.00   12.50    --  107.09  77.00 150.00   40
  3  \w     38.00  99.00   1.00   12.50    --  107.09-125.00-180.00   61
;
_diffrn_measurement_device       'four-circle diffractometer'
_diffrn_measurement_device_type  'SuperNova, Dual, Cu at home/near, AtlasS2'
_diffrn_measurement_method       '\w scans'
_diffrn_orient_matrix_type       
'CrysAlisPro convention (1999,Acta A55,543-557)'
_diffrn_orient_matrix_UB_11      -0.0222008000
_diffrn_orient_matrix_UB_12      -0.0298011000
_diffrn_orient_matrix_UB_13      0.0599796000
_diffrn_orient_matrix_UB_21      0.0687293000
_diffrn_orient_matrix_UB_22      0.0636576000
_diffrn_orient_matrix_UB_23      0.0235065000
_diffrn_orient_matrix_UB_31      -0.0700588000
_diffrn_orient_matrix_UB_32      0.0719504000
_diffrn_orient_matrix_UB_33      0.0039918000
_diffrn_radiation_monochromator  mirror
_diffrn_radiation_probe          x-ray
_diffrn_radiation_type           'Cu K\a'
_diffrn_radiation_wavelength     1.54184
_diffrn_source                   'micro-focus sealed X-ray tube'
_diffrn_source_type              'SuperNova (Cu) X-ray Source'
_reflns_Friedel_coverage         0.716
_reflns_Friedel_fraction_full    0.995
_reflns_Friedel_fraction_max     0.965
_reflns_number_gt                4758
_reflns_number_total             5480
_reflns_odcompleteness_completeness 86.47
_reflns_odcompleteness_iscentric 1
_reflns_odcompleteness_theta     66.97
_reflns_special_details          
;
 Reflections were merged by SHELXL according to the crystal
 class for the calculation of statistics and refinement.
 
 Structure factors included contributions from the .fab file.
 
 _reflns_Friedel_fraction is defined as the number of unique
 Friedel pairs measured divided by the number that would be
 possible theoretically, ignoring centric projections and
 systematic absences.
;
_reflns_threshold_expression     'I > 2\s(I)'
_computing_cell_refinement       'CrysAlisPro 1.171.40.71a (Rigaku OD, 2020)'
_computing_data_collection       'CrysAlisPro 1.171.40.71a (Rigaku OD, 2020)'
_computing_data_reduction        'CrysAlisPro 1.171.40.71a (Rigaku OD, 2020)'
_computing_molecular_graphics    'Olex2 1.3 (Dolomanov et al., 2009)'
_computing_publication_material  'Olex2 1.3 (Dolomanov et al., 2009)'
_computing_structure_refinement  'SHELXL 2018/3 (Sheldrick, 2015)'
_computing_structure_solution    'SHELXT  (Sheldrick, 2015)'
_refine_diff_density_max         0.628
_refine_diff_density_min         -0.305
_refine_diff_density_rms         0.082
_refine_ls_abs_structure_details 
;
 Flack x determined using 1752 quotients [(I+)-(I-)]/[(I+)+(I-)]
 (Parsons, Flack and Wagner, Acta Cryst. B69 (2013) 249-259).
;
_refine_ls_abs_structure_Flack   -2.4(2)
_refine_ls_extinction_coef       0.0014(4)
_refine_ls_extinction_expression Fc^*^=kFc[1+0.001xFc^2^\l^3^/sin(2\q)]^-1/4^
_refine_ls_extinction_method     'SHELXL-2018/3 (Sheldrick 2018)'
_refine_ls_goodness_of_fit_ref   1.054
_refine_ls_hydrogen_treatment    constr
_refine_ls_matrix_type           full
_refine_ls_number_parameters     394
_refine_ls_number_reflns         5480
_refine_ls_number_restraints     122
_refine_ls_R_factor_all          0.0891
_refine_ls_R_factor_gt           0.0802
_refine_ls_restrained_S_all      1.052
_refine_ls_shift/su_max          0.001
_refine_ls_shift/su_mean         0.000
_refine_ls_structure_factor_coef Fsqd
_refine_ls_weighting_details     
'w=1/[\s^2^(Fo^2^)+(0.1733P)^2^+3.0124P] where P=(Fo^2^+2Fc^2^)/3'
_refine_ls_weighting_scheme      calc
_refine_ls_wR_factor_gt          0.2419
_refine_ls_wR_factor_ref         0.2557
_refine_special_details          
;
A molecule of chloroform was disordered and could not be modeled adequately.  
The scattering due to this molecule was removed by the use of the program, 
SQUEEZE.
The complex resided around a crystallographic two-fold rotation axis.  The 
bicarbonate ion and the 2,6-methoxy-pyridine portion of the structure were disordered 
about this two-fold axis.  The disorder was modeled using features found in OLEX2.
  The hydrogen atom on the bicarbonate ion could not be located in the difference 
electron density map and was excluded from the final refinement model.
;
_olex2_refinement_description    
;
1. Fixed Uiso
 At 1.2 times of:
  All C(H) groups, All C(H,H) groups, All N(H) groups
 At 1.5 times of:
  All C(H,H,H) groups
2. Restrained distances
 N4-C22
 1.35 with sigma of 0.02
 N4-C21
 2.4 with sigma of 0.03
 C21-C22
 1.4 with sigma of 0.02
 C18-C20
 2.4 with sigma of 0.03
 C21-C20
 1.4 with sigma of 0.02
 C21-C19
 2.4 with sigma of 0.03
 C20-C19
 1.4 with sigma of 0.02
 C20-C18
 2.4 with sigma of 0.03
 C19-C18
 1.4 with sigma of 0.02
 C20-C22
 2.4 with sigma of 0.03
 C18-N4
 1.35 with sigma of 0.02
 N4-C19
 2.4 with sigma of 0.03
 N4-C20
 2.8 with sigma of 0.03
 C22-C19
 2.8 with sigma of 0.03
 C18-C21
 2.8 with sigma of 0.03
 C17-C18 = C17A-C18A
 1.5 with sigma of 0.03
 O1-C17 = O1-C17A
 1.4 with sigma of 0.02
 O2-C30
 1.22 with sigma of 0.02
 O3-C30 = O3A-C30
 1.3 with sigma of 0.01
 C17A-C19A \\sim C17A-N4A
 with sigma of 0.01
 O2-O3 \\sim O2-O3A
 with sigma of 0.01
3. Restrained planarity
 N4A, C17A, C18A, C19A, C20A, C21A, C22A
 with sigma of 0.01
 N4, C21, C22, C20, C19, C18, C17
 with sigma of 0.01
 O2, O3, O3A, C30
 with sigma of 0.01
4. Uiso/Uaniso restraints and constraints
N4 \\sim C18 \\sim C19 \\sim C20 \\sim C21 \\sim C22: within 2A with sigma of
0.01 and sigma for terminal atoms of 0.02 within 2A
C18A \\sim C19A \\sim C20A \\sim C21A \\sim C22A \\sim N4A: within 2A with
sigma of 0.01 and sigma for terminal atoms of 0.02 within 2A
C18 \\sim C19 \\sim C20 \\sim C21 \\sim C22 \\sim N4: within 2A with sigma of
0.01 and sigma for terminal atoms of 0.02 within 2A
O3 \\sim C30 \\sim O3A \\sim O2: within 2A with sigma of 0.01 and sigma for
terminal atoms of 0.02 within 2A
Uanis(C17) = Uanis(C17A)
Uanis(O1) = Uanis(O1A)
Uanis(O1A) = Uanis(O1)
Uanis(N4A) = Uanis(N4)
Uanis(C18A) = Uanis(C18)
5. Others
 Sof(C17A)=Sof(H17C)=Sof(H17D)=Sof(O1A)=1-FVAR(1)
 Sof(N4A)=Sof(C18A)=Sof(C19A)=Sof(H19A)=Sof(C20A)=Sof(H20A)=Sof(C21A)=
 Sof(H21A)=Sof(C22A)=0.5*(1-FVAR(2))
 Sof(N4)=Sof(C18)=Sof(C19)=Sof(H19)=Sof(C20)=Sof(H20)=Sof(C21)=Sof(H21)=
 Sof(C22)=0.5*FVAR(2)
 Sof(O1)=Sof(C17)=Sof(H17A)=Sof(H17B)=FVAR(1)
 Fixed Sof: O2(0.5) O3(0.5) O3A(0.5) C30(0.5)
6.a Secondary CH2 refined with riding coordinates:
 C17(H17A,H17B), C17A(H17C,H17D), C28(H28A,H28B), C26(H26A,H26B)
6.b Aromatic/amide H refined with riding coordinates:
 C19(H19), C20(H20), C21(H21), C19A(H19A), C20A(H20A), C21A(H21A), N1(H1),
 N2(H2), C2(H2A), C3(H3), C7(H7), C8(H8), C12(H12), C13(H13), C15(H15), C16(H16)
6.c Idealised Me refined as rotating group:
 C23(H23A,H23B,H23C), C24(H24A,H24B,H24C), C25(H25A,H25B,H25C), C27(H27A,H27B,
 H27C), C29(H29A,H29B,H29C)
;
_atom_sites_solution_hydrogens   geom
_atom_sites_solution_primary     dual
_atom_sites_solution_secondary   ?
loop_
_atom_site_label
_atom_site_type_symbol
_atom_site_fract_x
_atom_site_fract_y
_atom_site_fract_z
_atom_site_U_iso_or_equiv
_atom_site_adp_type
_atom_site_occupancy
_atom_site_site_symmetry_order
_atom_site_calc_flag
_atom_site_refinement_flags_posn
_atom_site_refinement_flags_adp
_atom_site_refinement_flags_occupancy
_atom_site_disorder_assembly
_atom_site_disorder_group
O2 O 0.5098(8) 0.4933(8) 0.5011(14) 0.027(3) Uani 0.5 1 d D U P A -1
O3 O 0.6531(7) 0.5231(9) 0.5043(6) 0.054(3) Uani 0.5 1 d D U P A -1
O3A O 0.5548(7) 0.6314(6) 0.4983(5) 0.042(3) Uani 0.5 1 d D U P A -1
C30 C 0.5737(7) 0.5464(6) 0.5013(5) 0.043(4) Uani 0.5 1 d D U P A -1
O1 O 0.6945(13) 0.6801(11) 0.3779(7) 0.0472(18) Uani 0.379(10) 1 d D . P B -1
N4 N 0.7164(17) 0.7175(18) 0.4975(18) 0.035(2) Uani 0.190(5) 1 d D U P B -1
C17 C 0.665(3) 0.758(3) 0.407(2) 0.083(5) Uani 0.379(10) 1 d D . P B -1
H17A H 0.604553 0.749190 0.421130 0.100 Uiso 0.379(10) 1 calc R U P B -1
H17B H 0.664159 0.808422 0.380935 0.100 Uiso 0.379(10) 1 calc R U P B -1
C18 C 0.7258(18) 0.777(2) 0.4555(15) 0.038(4) Uani 0.190(5) 1 d D U P B -1
C19 C 0.787(2) 0.8450(18) 0.4600(11) 0.036(5) Uani 0.190(5) 1 d D U P B -1
H19 H 0.793287 0.886222 0.430548 0.043 Uiso 0.190(5) 1 calc R U P B -1
C20 C 0.8373(19) 0.8515(18) 0.5077(11) 0.036(6) Uani 0.190(5) 1 d D U P B -1
H20 H 0.878640 0.897360 0.511262 0.043 Uiso 0.190(5) 1 calc R U P B -1
C21 C 0.8275(17) 0.791(2) 0.5504(11) 0.035(5) Uani 0.190(5) 1 d D U P B -1
H21 H 0.862002 0.794910 0.583427 0.042 Uiso 0.190(5) 1 calc R U P B -1
C22 C 0.766(2) 0.7241(18) 0.5442(15) 0.031(5) Uani 0.190(5) 1 d D U P B -1
N4A N 0.6976(9) 0.7614(8) 0.5030(6) 0.035(2) Uani 0.310(5) 1 d D U P B -2
C17A C 0.6857(15) 0.7638(15) 0.4037(11) 0.083(5) Uani 0.621(10) 1 d D . P B -2
H17C H 0.625524 0.756582 0.418116 0.100 Uiso 0.621(10) 1 calc R U P B -2
H17D H 0.690231 0.823025 0.387262 0.100 Uiso 0.621(10) 1 calc R U P B -2
C18A C 0.7509(17) 0.7560(8) 0.4530(14) 0.038(4) Uani 0.310(5) 1 d D U P B -2
C19A C 0.8230(12) 0.7479(10) 0.4510(7) 0.053(4) Uani 0.310(5) 1 d D U P B -2
H19A H 0.849821 0.745012 0.415213 0.064 Uiso 0.310(5) 1 calc R U P B -2
C20A C 0.8785(11) 0.7414(10) 0.5005(8) 0.050(3) Uani 0.310(5) 1 d . U P B -2
H20A H 0.940025 0.734525 0.497791 0.060 Uiso 0.310(5) 1 calc R U P B -2
C21A C 0.8391(13) 0.7454(11) 0.5479(8) 0.047(4) Uani 0.310(5) 1 d . U P B -2
H21A H 0.871219 0.741648 0.581909 0.056 Uiso 0.310(5) 1 calc R U P B -2
C22A C 0.7356(17) 0.7568(11) 0.5490(16) 0.049(4) Uani 0.310(5) 1 d . U P B -2
N1 N 0.3459(3) 0.5026(3) 0.56540(15) 0.0363(9) Uani 1 1 d . . . . .
H1 H 0.393062 0.508475 0.544688 0.044 Uiso 1 1 calc R U . . .
N2 N 0.3510(3) 0.4982(3) 0.42996(14) 0.0347(8) Uani 1 1 d . . . . .
H2 H 0.396589 0.507717 0.451573 0.042 Uiso 1 1 calc R U . . .
C1 C 0.3437(3) 0.4687(3) 0.61837(18) 0.0358(10) Uani 1 1 d . . . . .
C2 C 0.2590(4) 0.4692(3) 0.63657(17) 0.0389(11) Uani 1 1 d . . . . .
H2A H 0.238586 0.449073 0.671864 0.047 Uiso 1 1 calc R U . . .
C3 C 0.2069(4) 0.5056(3) 0.59293(19) 0.0390(11) Uani 1 1 d . . . . .
H3 H 0.145414 0.513901 0.593796 0.047 Uiso 1 1 calc R U . . .
C4 C 0.2618(4) 0.5265(3) 0.54932(18) 0.0374(10) Uani 1 1 d . . . . .
C5 C 0.2458(4) 0.5751(3) 0.4945(2) 0.0425(11) Uani 1 1 d . . . . .
C6 C 0.2676(4) 0.5202(3) 0.44299(19) 0.0374(10) Uani 1 1 d . . . . .
C7 C 0.2160(3) 0.4953(3) 0.39862(18) 0.0388(10) Uani 1 1 d . . . . .
H7 H 0.154603 0.503102 0.395870 0.047 Uiso 1 1 calc R U . . .
C8 C 0.2695(4) 0.4566(4) 0.35836(18) 0.0401(11) Uani 1 1 d . . . . .
H8 H 0.250714 0.432912 0.323589 0.048 Uiso 1 1 calc R U . . .
C9 C 0.3542(3) 0.4586(3) 0.37777(17) 0.0354(10) Uani 1 1 d . . . . .
C10 C 0.4391(3) 0.4265(3) 0.35214(16) 0.0391(10) Uani 1 1 d . . . . .
C11 C 0.5090(3) 0.4986(3) 0.35514(16) 0.0382(10) Uani 1 1 d . . . . .
C12 C 0.4867(4) 0.5862(4) 0.3514(2) 0.0459(12) Uani 1 1 d . . . . .
H12 H 0.427053 0.601229 0.346320 0.055 Uiso 1 1 calc R U . . .
C13 C 0.5470(4) 0.6517(4) 0.3546(2) 0.0447(12) Uani 1 1 d . . . . .
H13 H 0.529956 0.711209 0.352003 0.054 Uiso 1 1 calc R U . . .
C14 C 0.6352(4) 0.6285(4) 0.36200(18) 0.0458(12) Uani 1 1 d . . . . .
C15 C 0.6605(4) 0.5431(4) 0.3632(2) 0.0485(13) Uani 1 1 d . . . . .
H15 H 0.720454 0.528080 0.366481 0.058 Uiso 1 1 calc R U . . .
C16 C 0.5967(3) 0.4779(4) 0.35969(19) 0.0401(11) Uani 1 1 d . . . . .
H16 H 0.613988 0.418325 0.360410 0.048 Uiso 1 1 calc R U . . .
C23 C 0.1476(5) 0.5995(5) 0.4920(2) 0.0603(17) Uani 1 1 d . . . . .
H23A H 0.129230 0.622854 0.528412 0.090 Uiso 1 1 calc R U . . .
H23B H 0.113163 0.547421 0.483163 0.090 Uiso 1 1 calc R U . . .
H23C H 0.138441 0.643833 0.462994 0.090 Uiso 1 1 calc R U . . .
C24 C 0.2995(5) 0.6581(4) 0.4931(2) 0.0563(16) Uani 1 1 d . . . . .
H24A H 0.361723 0.643211 0.492113 0.084 Uiso 1 1 calc R U . . .
H24B H 0.287175 0.692828 0.526682 0.084 Uiso 1 1 calc R U . . .
H24C H 0.284341 0.691953 0.459660 0.084 Uiso 1 1 calc R U . . .
C25 C 0.4220(4) 0.4049(4) 0.28939(18) 0.0445(12) Uani 1 1 d . . . . .
H25A H 0.377672 0.358950 0.286647 0.067 Uiso 1 1 calc R U . . .
H25B H 0.476349 0.384669 0.271960 0.067 Uiso 1 1 calc R U . . .
H25C H 0.401356 0.457400 0.270048 0.067 Uiso 1 1 calc R U . . .
N3 N 0.2312(2) 0.2312(2) 0.500000 0.0324(11) Uani 1 2 d S T P . .
C28 C 0.1322(3) 0.2444(3) 0.4983(2) 0.0372(10) Uani 1 1 d . . . . .
H28A H 0.109478 0.217375 0.463513 0.045 Uiso 1 1 calc R U . . .
H28B H 0.106014 0.212674 0.530281 0.045 Uiso 1 1 calc R U . . .
C26 C 0.2722(3) 0.2732(3) 0.55124(17) 0.0343(9) Uani 1 1 d . . . . .
H26A H 0.335571 0.260225 0.551060 0.041 Uiso 1 1 calc R U . . .
H26B H 0.265447 0.337290 0.548187 0.041 Uiso 1 1 calc R U . . .
C27 C 0.2347(4) 0.2440(3) 0.60674(18) 0.0394(10) Uani 1 1 d . . . . .
H27A H 0.269152 0.269016 0.637376 0.059 Uiso 1 1 calc R U . . .
H27B H 0.236423 0.180133 0.609036 0.059 Uiso 1 1 calc R U . . .
H27C H 0.174034 0.263972 0.609783 0.059 Uiso 1 1 calc R U . . .
C29 C 0.1017(3) 0.3374(4) 0.5003(2) 0.0460(11) Uani 1 1 d . . . . .
H29A H 0.113352 0.361709 0.537569 0.069 Uiso 1 1 calc R U . . .
H29B H 0.038884 0.339741 0.492684 0.069 Uiso 1 1 calc R U . . .
H29C H 0.133053 0.371657 0.472032 0.069 Uiso 1 1 calc R U . . .
O1A O 0.7010(7) 0.7000(6) 0.3603(4) 0.0472(18) Uani 0.621(10) 1 d . . P B -2

loop_
_atom_site_aniso_label
_atom_site_aniso_U_11
_atom_site_aniso_U_22
_atom_site_aniso_U_33
_atom_site_aniso_U_23
_atom_site_aniso_U_13
_atom_site_aniso_U_12
O2 0.021(4) 0.036(6) 0.022(3) -0.004(8) -0.006(5) 0.002(5)
O3 0.025(4) 0.102(10) 0.036(4) -0.016(7) -0.007(4) 0.009(5)
O3A 0.058(6) 0.033(6) 0.035(4) -0.013(5) 0.005(5) -0.011(5)
C30 0.039(6) 0.075(8) 0.016(3) 0.002(7) 0.006(6) -0.007(7)
O1 0.057(3) 0.042(5) 0.042(5) 0.003(3) -0.005(4) -0.022(3)
N4 0.034(5) 0.040(6) 0.033(4) 0.003(6) 0.004(5) -0.012(5)
C17 0.102(14) 0.077(6) 0.070(6) -0.028(5) -0.025(8) -0.012(8)
C18 0.041(7) 0.042(8) 0.031(5) -0.003(6) -0.003(6) -0.015(6)
C19 0.044(10) 0.034(10) 0.030(10) -0.001(8) 0.006(9) -0.008(9)
C20 0.039(11) 0.040(11) 0.027(12) -0.002(9) 0.010(9) -0.017(9)
C21 0.038(11) 0.044(11) 0.023(10) -0.008(9) -0.001(9) -0.008(10)
C22 0.030(11) 0.035(10) 0.028(9) -0.006(8) 0.004(9) -0.009(9)
N4A 0.034(5) 0.040(6) 0.033(4) 0.003(6) 0.004(5) -0.012(5)
C17A 0.102(14) 0.077(6) 0.070(6) -0.028(5) -0.025(8) -0.012(8)
C18A 0.041(7) 0.042(8) 0.031(5) -0.003(6) -0.003(6) -0.015(6)
C19A 0.048(7) 0.070(9) 0.041(7) 0.001(7) -0.001(6) -0.021(7)
C20A 0.031(6) 0.073(8) 0.045(7) -0.002(7) -0.002(6) -0.017(6)
C21A 0.029(7) 0.065(9) 0.047(7) -0.007(8) -0.004(6) -0.019(7)
C22A 0.039(8) 0.060(9) 0.049(8) -0.006(8) 0.002(8) -0.020(8)
N1 0.044(2) 0.042(2) 0.0235(17) -0.0015(15) 0.0049(15) -0.0010(17)
N2 0.045(2) 0.038(2) 0.0206(16) 0.0003(15) -0.0009(15) -0.0032(16)
C1 0.049(3) 0.038(2) 0.0207(18) -0.0040(17) -0.0007(18) -0.002(2)
C2 0.053(3) 0.044(2) 0.0195(19) -0.0050(18) 0.0082(19) -0.011(2)
C3 0.044(3) 0.040(3) 0.033(2) -0.009(2) -0.0007(19) 0.001(2)
C4 0.054(3) 0.035(2) 0.0233(19) -0.0026(17) 0.000(2) 0.002(2)
C5 0.061(3) 0.038(2) 0.028(2) 0.000(2) 0.004(2) 0.011(2)
C6 0.050(3) 0.036(2) 0.026(2) 0.0006(18) 0.0032(19) 0.0070(19)
C7 0.038(2) 0.049(3) 0.030(2) 0.005(2) -0.0023(18) 0.006(2)
C8 0.048(3) 0.049(3) 0.023(2) -0.0028(19) -0.0016(19) -0.003(2)
C9 0.050(3) 0.041(2) 0.0158(17) 0.0013(17) -0.0023(18) -0.004(2)
C10 0.052(3) 0.048(3) 0.0170(17) -0.0012(17) 0.0030(18) -0.004(2)
C11 0.052(3) 0.045(3) 0.0176(17) 0.0034(17) 0.0076(18) -0.0030(19)
C12 0.050(3) 0.058(3) 0.029(2) 0.004(2) 0.009(2) 0.002(2)
C13 0.057(3) 0.046(3) 0.030(2) 0.005(2) 0.002(2) 0.006(2)
C14 0.056(3) 0.057(3) 0.024(2) -0.011(2) -0.004(2) -0.010(2)
C15 0.046(3) 0.065(4) 0.034(2) -0.001(2) -0.001(2) -0.004(2)
C16 0.046(3) 0.046(3) 0.029(2) 0.0013(19) 0.0083(19) 0.001(2)
C23 0.081(4) 0.066(4) 0.033(3) -0.002(3) 0.006(3) 0.035(3)
C24 0.099(5) 0.041(3) 0.028(2) 0.001(2) 0.010(3) 0.004(3)
C25 0.057(3) 0.057(3) 0.020(2) 0.000(2) -0.002(2) 0.003(2)
N3 0.0385(16) 0.0385(16) 0.020(2) -0.0006(15) 0.0006(15) -0.003(2)
C28 0.037(2) 0.045(2) 0.030(2) 0.001(2) 0.0010(19) -0.0071(18)
C26 0.041(2) 0.035(2) 0.027(2) -0.0009(18) -0.0013(18) -0.0076(18)
C27 0.051(3) 0.042(3) 0.0256(19) -0.0003(19) -0.0014(19) -0.006(2)
C29 0.039(2) 0.052(3) 0.047(3) -0.004(3) -0.003(2) -0.003(2)
O1A 0.057(3) 0.042(5) 0.042(5) 0.003(3) -0.005(4) -0.022(3)

_geom_special_details            
;
 All esds (except the esd in the dihedral angle between two l.s. planes)
 are estimated using the full covariance matrix.  The cell esds are taken
 into account individually in the estimation of esds in distances, angles
 and torsion angles; correlations between esds in cell parameters are only
 used when they are defined by crystal symmetry.  An approximate (isotropic)
 treatment of cell esds is used for estimating esds involving l.s. planes.
;
loop_
_geom_bond_atom_site_label_1
_geom_bond_atom_site_label_2
_geom_bond_distance
_geom_bond_site_symmetry_2
_geom_bond_publ_flag
O2 C30 1.272(12) . ?
O3 C30 1.270(10) . ?
O3A C30 1.335(10) . ?
O1 C17 1.46(2) . ?
O1 C14 1.262(19) . ?
N4 C18 1.36(2) . ?
N4 C22 1.35(2) . ?
C17 H17A 0.9900 . ?
C17 H17B 0.9900 . ?
C17 C18 1.52(4) . ?
C18 C19 1.41(2) . ?
C19 H19 0.9500 . ?
C19 C20 1.38(2) . ?
C20 H20 0.9500 . ?
C20 C21 1.39(2) . ?
C21 H21 0.9500 . ?
C21 C22 1.40(2) . ?
N4A C18A 1.45(4) . ?
N4A C22A 1.24(4) . ?
C17A H17C 0.9900 . ?
C17A H17D 0.9900 . ?
C17A C18A 1.55(3) . ?
C17A O1A 1.44(2) . ?
C18A C19A 1.11(3) . ?
C19A H19A 0.9500 . ?
C19A C20A 1.46(2) . ?
C20A H20A 0.9500 . ?
C20A C21A 1.28(3) . ?
C21A H21A 0.9500 . ?
C21A C22A 1.60(3) . ?
N1 H1 0.8800 . ?
N1 C1 1.368(6) . ?
N1 C4 1.392(7) . ?
N2 H2 0.8800 . ?
N2 C6 1.358(7) . ?
N2 C9 1.386(6) . ?
C1 C2 1.369(7) . ?
C1 C10 1.518(7) 7_556 ?
C2 H2A 0.9500 . ?
C2 C3 1.425(7) . ?
C3 H3 0.9500 . ?
C3 C4 1.376(7) . ?
C4 C5 1.525(6) . ?
C5 C6 1.526(6) . ?
C5 C23 1.550(9) . ?
C5 C24 1.515(8) . ?
C6 C7 1.375(7) . ?
C7 H7 0.9500 . ?
C7 C8 1.395(7) . ?
C8 H8 0.9500 . ?
C8 C9 1.379(7) . ?
C9 C10 1.518(7) . ?
C10 C11 1.539(7) . ?
C10 C25 1.556(6) . ?
C11 C12 1.387(8) . ?
C11 C16 1.385(8) . ?
C12 H12 0.9500 . ?
C12 C13 1.366(9) . ?
C13 H13 0.9500 . ?
C13 C14 1.408(8) . ?
C14 C15 1.364(9) . ?
C14 O1A 1.488(10) . ?
C15 H15 0.9500 . ?
C15 C16 1.398(8) . ?
C16 H16 0.9500 . ?
C23 H23A 0.9800 . ?
C23 H23B 0.9800 . ?
C23 H23C 0.9800 . ?
C24 H24A 0.9800 . ?
C24 H24B 0.9800 . ?
C24 H24C 0.9800 . ?
C25 H25A 0.9800 . ?
C25 H25B 0.9800 . ?
C25 H25C 0.9800 . ?
N3 C28 1.530(6) 7_556 ?
N3 C28 1.530(6) . ?
N3 C26 1.518(5) . ?
N3 C26 1.518(5) 7_556 ?
C28 H28A 0.9900 . ?
C28 H28B 0.9900 . ?
C28 C29 1.500(7) . ?
C26 H26A 0.9900 . ?
C26 H26B 0.9900 . ?
C26 C27 1.512(6) . ?
C27 H27A 0.9800 . ?
C27 H27B 0.9800 . ?
C27 H27C 0.9800 . ?
C29 H29A 0.9800 . ?
C29 H29B 0.9800 . ?
C29 H29C 0.9800 . ?

loop_
_geom_angle_atom_site_label_1
_geom_angle_atom_site_label_2
_geom_angle_atom_site_label_3
_geom_angle
_geom_angle_site_symmetry_1
_geom_angle_site_symmetry_3
_geom_angle_publ_flag
O2 C30 O3A 117.2(9) . . ?
O3 C30 O2 123.9(10) . . ?
O3 C30 O3A 118.9(12) . . ?
C14 O1 C17 116(2) . . ?
C22 N4 C18 120.0(15) . . ?
O1 C17 H17A 109.9 . . ?
O1 C17 H17B 109.9 . . ?
O1 C17 C18 109(2) . . ?
H17A C17 H17B 108.3 . . ?
C18 C17 H17A 109.9 . . ?
C18 C17 H17B 109.9 . . ?
N4 C18 C17 112(3) . . ?
N4 C18 C19 120.6(18) . . ?
C19 C18 C17 127(3) . . ?
C18 C19 H19 120.4 . . ?
C20 C19 C18 119.2(17) . . ?
C20 C19 H19 120.4 . . ?
C19 C20 H20 120.0 . . ?
C19 C20 C21 120.0(14) . . ?
C21 C20 H20 120.0 . . ?
C20 C21 H21 120.6 . . ?
C20 C21 C22 118.9(17) . . ?
C22 C21 H21 120.6 . . ?
N4 C22 C21 121.3(18) . . ?
C22A N4A C18A 117.4(16) . . ?
H17C C17A H17D 107.8 . . ?
C18A C17A H17C 109.0 . . ?
C18A C17A H17D 109.0 . . ?
O1A C17A H17C 109.0 . . ?
O1A C17A H17D 109.0 . . ?
O1A C17A C18A 112.9(17) . . ?
N4A C18A C17A 105.1(19) . . ?
C19A C18A N4A 127(3) . . ?
C19A C18A C17A 128(3) . . ?
C18A C19A H19A 118.2 . . ?
C18A C19A C20A 124(2) . . ?
C20A C19A H19A 118.2 . . ?
C19A C20A H20A 122.1 . . ?
C21A C20A C19A 115.9(16) . . ?
C21A C20A H20A 122.1 . . ?
C20A C21A H21A 120.5 . . ?
C20A C21A C22A 119(2) . . ?
C22A C21A H21A 120.5 . . ?
N4A C22A C21A 117(3) . . ?
C1 N1 H1 125.3 . . ?
C1 N1 C4 109.4(4) . . ?
C4 N1 H1 125.3 . . ?
C6 N2 H2 124.8 . . ?
C6 N2 C9 110.4(4) . . ?
C9 N2 H2 124.8 . . ?
N1 C1 C2 108.3(4) . . ?
N1 C1 C10 121.5(4) . 7_556 ?
C2 C1 C10 130.2(4) . 7_556 ?
C1 C2 H2A 126.2 . . ?
C1 C2 C3 107.5(4) . . ?
C3 C2 H2A 126.2 . . ?
C2 C3 H3 126.2 . . ?
C4 C3 C2 107.5(5) . . ?
C4 C3 H3 126.2 . . ?
N1 C4 C5 120.9(4) . . ?
C3 C4 N1 107.2(4) . . ?
C3 C4 C5 131.6(5) . . ?
C4 C5 C6 112.8(4) . . ?
C4 C5 C23 107.9(4) . . ?
C6 C5 C23 108.3(4) . . ?
C24 C5 C4 109.9(5) . . ?
C24 C5 C6 109.0(4) . . ?
C24 C5 C23 108.8(5) . . ?
N2 C6 C5 121.8(5) . . ?
N2 C6 C7 107.2(4) . . ?
C7 C6 C5 130.4(5) . . ?
C6 C7 H7 125.9 . . ?
C6 C7 C8 108.1(5) . . ?
C8 C7 H7 125.9 . . ?
C7 C8 H8 125.9 . . ?
C9 C8 C7 108.2(4) . . ?
C9 C8 H8 125.9 . . ?
N2 C9 C10 122.3(4) . . ?
C8 C9 N2 106.1(4) . . ?
C8 C9 C10 131.6(4) . . ?
C1 C10 C9 109.8(4) 7_556 . ?
C1 C10 C11 111.7(4) 7_556 . ?
C1 C10 C25 108.6(4) 7_556 . ?
C9 C10 C11 110.1(4) . . ?
C9 C10 C25 108.2(4) . . ?
C11 C10 C25 108.3(4) . . ?
C12 C11 C10 121.3(5) . . ?
C16 C11 C10 121.0(5) . . ?
C16 C11 C12 117.7(5) . . ?
C11 C12 H12 118.6 . . ?
C13 C12 C11 122.7(5) . . ?
C13 C12 H12 118.6 . . ?
C12 C13 H13 121.0 . . ?
C12 C13 C14 118.1(5) . . ?
C14 C13 H13 121.0 . . ?
O1 C14 C13 124.7(11) . . ?
O1 C14 C15 113.0(11) . . ?
C13 C14 O1A 117.4(7) . . ?
C15 C14 C13 121.1(5) . . ?
C15 C14 O1A 121.0(7) . . ?
C14 C15 H15 120.5 . . ?
C14 C15 C16 119.0(5) . . ?
C16 C15 H15 120.5 . . ?
C11 C16 C15 121.3(5) . . ?
C11 C16 H16 119.4 . . ?
C15 C16 H16 119.4 . . ?
C5 C23 H23A 109.5 . . ?
C5 C23 H23B 109.5 . . ?
C5 C23 H23C 109.5 . . ?
H23A C23 H23B 109.5 . . ?
H23A C23 H23C 109.5 . . ?
H23B C23 H23C 109.5 . . ?
C5 C24 H24A 109.5 . . ?
C5 C24 H24B 109.5 . . ?
C5 C24 H24C 109.5 . . ?
H24A C24 H24B 109.5 . . ?
H24A C24 H24C 109.5 . . ?
H24B C24 H24C 109.5 . . ?
C10 C25 H25A 109.5 . . ?
C10 C25 H25B 109.5 . . ?
C10 C25 H25C 109.5 . . ?
H25A C25 H25B 109.5 . . ?
H25A C25 H25C 109.5 . . ?
H25B C25 H25C 109.5 . . ?
C28 N3 C28 105.2(5) . 7_556 ?
C26 N3 C28 112.1(3) . . ?
C26 N3 C28 110.1(3) 7_556 . ?
C26 N3 C28 110.1(3) . 7_556 ?
C26 N3 C28 112.1(3) 7_556 7_556 ?
C26 N3 C26 107.3(4) 7_556 . ?
N3 C28 H28A 108.4 . . ?
N3 C28 H28B 108.4 . . ?
H28A C28 H28B 107.4 . . ?
C29 C28 N3 115.6(4) . . ?
C29 C28 H28A 108.4 . . ?
C29 C28 H28B 108.4 . . ?
N3 C26 H26A 108.5 . . ?
N3 C26 H26B 108.5 . . ?
H26A C26 H26B 107.5 . . ?
C27 C26 N3 115.0(4) . . ?
C27 C26 H26A 108.5 . . ?
C27 C26 H26B 108.5 . . ?
C26 C27 H27A 109.5 . . ?
C26 C27 H27B 109.5 . . ?
C26 C27 H27C 109.5 . . ?
H27A C27 H27B 109.5 . . ?
H27A C27 H27C 109.5 . . ?
H27B C27 H27C 109.5 . . ?
C28 C29 H29A 109.5 . . ?
C28 C29 H29B 109.5 . . ?
C28 C29 H29C 109.5 . . ?
H29A C29 H29B 109.5 . . ?
H29A C29 H29C 109.5 . . ?
H29B C29 H29C 109.5 . . ?
C17A O1A C14 111.6(12) . . ?

loop_
_geom_torsion_atom_site_label_1
_geom_torsion_atom_site_label_2
_geom_torsion_atom_site_label_3
_geom_torsion_atom_site_label_4
_geom_torsion
_geom_torsion_site_symmetry_1
_geom_torsion_site_symmetry_2
_geom_torsion_site_symmetry_3
_geom_torsion_site_symmetry_4
_geom_torsion_publ_flag
O1 C17 C18 N4 -71(3) . . . . ?
O1 C17 C18 C19 109(4) . . . . ?
O1 C14 C15 C16 165.1(9) . . . . ?
N4 C18 C19 C20 0.0(12) . . . . ?
C17 O1 C14 C13 20(3) . . . . ?
C17 O1 C14 C15 -147(3) . . . . ?
C17 C18 C19 C20 179.9(8) . . . . ?
C18 N4 C22 C21 0.0(4) . . . . ?
C18 C19 C20 C21 0.0(12) . . . . ?
C19 C20 C21 C22 -0.1(9) . . . . ?
C20 C21 C22 N4 0.0(4) . . . . ?
C22 N4 C18 C17 -180.0(5) . . . . ?
C22 N4 C18 C19 -0.1(9) . . . . ?
N4A C18A C19A C20A -0.3(8) . . . . ?
C17A C18A C19A C20A 179.9(4) . . . . ?
C18A N4A C22A C21A -0.1(6) . . . . ?
C18A C17A O1A C14 104.6(16) . . . . ?
C18A C19A C20A C21A 0.1(9) . . . . ?
C19A C20A C21A C22A 0.1(9) . . . . ?
C20A C21A C22A N4A -0.1(9) . . . . ?
C22A N4A C18A C17A -179.9(3) . . . . ?
C22A N4A C18A C19A 0.3(5) . . . . ?
N1 C1 C2 C3 -0.3(5) . . . . ?
N1 C4 C5 C6 65.9(6) . . . . ?
N1 C4 C5 C23 -174.5(5) . . . . ?
N1 C4 C5 C24 -56.0(6) . . . . ?
N2 C6 C7 C8 0.7(6) . . . . ?
N2 C9 C10 C1 73.8(5) . . . 7_556 ?
N2 C9 C10 C11 -49.5(6) . . . . ?
N2 C9 C10 C25 -167.8(4) . . . . ?
C1 N1 C4 C3 -0.9(5) . . . . ?
C1 N1 C4 C5 173.5(4) . . . . ?
C1 C2 C3 C4 -0.2(6) . . . . ?
C1 C10 C11 C12 -154.8(4) 7_556 . . . ?
C1 C10 C11 C16 27.6(5) 7_556 . . . ?
C2 C3 C4 N1 0.6(5) . . . . ?
C2 C3 C4 C5 -172.9(5) . . . . ?
C3 C4 C5 C6 -121.3(6) . . . . ?
C3 C4 C5 C23 -1.7(8) . . . . ?
C3 C4 C5 C24 116.8(6) . . . . ?
C4 N1 C1 C2 0.7(5) . . . . ?
C4 N1 C1 C10 -178.3(4) . . . 7_556 ?
C4 C5 C6 N2 -69.0(6) . . . . ?
C4 C5 C6 C7 121.5(6) . . . . ?
C5 C6 C7 C8 171.3(5) . . . . ?
C6 N2 C9 C8 0.1(6) . . . . ?
C6 N2 C9 C10 -179.8(4) . . . . ?
C6 C7 C8 C9 -0.7(6) . . . . ?
C7 C8 C9 N2 0.4(6) . . . . ?
C7 C8 C9 C10 -179.8(5) . . . . ?
C8 C9 C10 C1 -106.0(6) . . . 7_556 ?
C8 C9 C10 C11 130.7(5) . . . . ?
C8 C9 C10 C25 12.4(8) . . . . ?
C9 N2 C6 C5 -172.1(4) . . . . ?
C9 N2 C6 C7 -0.5(6) . . . . ?
C9 C10 C11 C12 -32.5(5) . . . . ?
C9 C10 C11 C16 149.8(4) . . . . ?
C10 C1 C2 C3 178.6(5) 7_556 . . . ?
C10 C11 C12 C13 179.1(4) . . . . ?
C10 C11 C16 C15 -179.1(4) . . . . ?
C11 C12 C13 C14 0.1(7) . . . . ?
C12 C11 C16 C15 3.2(7) . . . . ?
C12 C13 C14 O1 -163.5(9) . . . . ?
C12 C13 C14 C15 3.0(7) . . . . ?
C12 C13 C14 O1A 174.6(5) . . . . ?
C13 C14 C15 C16 -3.0(7) . . . . ?
C13 C14 O1A C17A 60.4(15) . . . . ?
C14 O1 C17 C18 140(3) . . . . ?
C14 C15 C16 C11 -0.2(7) . . . . ?
C15 C14 O1A C17A -128.0(14) . . . . ?
C16 C11 C12 C13 -3.2(7) . . . . ?
C23 C5 C6 N2 171.6(5) . . . . ?
C23 C5 C6 C7 2.2(8) . . . . ?
C24 C5 C6 N2 53.4(6) . . . . ?
C24 C5 C6 C7 -116.1(6) . . . . ?
C25 C10 C11 C12 85.7(5) . . . . ?
C25 C10 C11 C16 -92.0(5) . . . . ?
C28 N3 C28 C29 176.0(5) 7_556 . . . ?
C28 N3 C26 C27 55.7(5) . . . . ?
C28 N3 C26 C27 -61.1(5) 7_556 . . . ?
C26 N3 C28 C29 56.4(5) . . . . ?
C26 N3 C28 C29 -63.0(5) 7_556 . . . ?
C26 N3 C26 C27 176.7(5) 7_556 . . . ?
O1A C17A C18A N4A -134.2(17) . . . . ?
O1A C17A C18A C19A 45.6(17) . . . . ?
O1A C14 C15 C16 -174.3(5) . . . . ?

_smtbx_masks_special_details     ?
loop_
_smtbx_masks_void_nr
_smtbx_masks_void_average_x
_smtbx_masks_void_average_y
_smtbx_masks_void_average_z
_smtbx_masks_void_volume
_smtbx_masks_void_count_electrons
_smtbx_masks_void_content
1 0.000 0.500 -0.030 636.4 249.8 ?
2 0.500 0.000 -0.453 636.4 249.8 ?

_smtbx_masks_void_probe_radius   1.2
_smtbx_masks_void_truncation_radius 1.2
_shelx_res_file                  
;
TITL hnj2_a.res in P4(3)2(1)2
    hnj2.res
    created by SHELXL-2018/3 at 00:48:43 on 26-Mar-2020
CELL 1.54184 15.312462 15.312462 23.868004 90 90 90
ZERR 4 0.000219 0.000219 0.00044 0 0 0
LATT -1
SYMM 0.5-Y,0.5+X,0.25+Z
SYMM -X,-Y,0.5+Z
SYMM 0.5+Y,0.5-X,0.75+Z
SYMM 0.5+X,0.5-Y,0.75-Z
SYMM 0.5-X,0.5+Y,0.25-Z
SYMM +Y,+X,-Z
SYMM -Y,-X,0.5-Z
SFAC C H N O
UNIT 216 260 24 20
DFIX 1.35 N4 C22
SIMU 0.01 0.02 2 N4 C18 C19 C20 C21 C22
DFIX 2.4 0.03 N4 C21
DFIX 1.4 C21 C22
DFIX 2.4 0.03 C18 C20
DFIX 1.4 C21 C20
DFIX 2.4 0.03 C21 C19
DFIX 1.4 C20 C19
DFIX 2.4 0.03 C20 C18
DFIX 1.4 C19 C18
DFIX 2.4 0.03 C20 C22
DFIX 1.35 C18 N4
DFIX 2.4 0.03 N4 C19
DFIX 2.8 0.03 N4 C20
FLAT 0.01 N4A C17A C18A C19A C20A C21A C22A
FLAT 0.01 N4 C21 C22 C20 C19 C18 C17
DFIX 2.8 0.03 C22 C19
DFIX 2.8 0.03 C18 C21
DFIX 1.5 0.03 C17 C18 C17A C18A
DFIX 1.4 O1 C17 O1 C17A
SADI 0.01 C17A C19A C17A N4A
EADP C17 C17A
EADP O1 O1A
EADP O1A O1
EADP N4A N4
EADP C18A C18
SIMU 0.01 0.02 2 C18A C19A C20A C21A C22A N4A
SIMU 0.01 0.02 2 C18 C19 C20 C21 C22 N4
FLAT 0.01 O2 O3 O3A C30
DFIX 1.22 O2 C30
SADI 0.01 O2 O3 O2 O3A
DFIX 1.3 0.01 O3 C30 O3A C30
SIMU 0.01 0.02 2 O3 C30 O3A O2

L.S. 10
PLAN  15
SIZE 0.37 0.19 0.068
TEMP -173
CONF
MORE -1
BOND $H
LIST 4
ABIN
fmap 2 53 53
acta
MERG 2
OMIT 0 2 1
OMIT -1 6 6
REM <olex2.extras>
REM <HklSrc "%.\\HNJ2abs.hkl">
REM </olex2.extras>

WGHT    0.173300    3.012400
EXTI    0.001434
FVAR       3.72484   0.37942
PART -1
O2    4    0.509821    0.493287    0.501127    10.50000    0.02121    0.03588 =
         0.02248   -0.00408   -0.00620    0.00204
O3    4    0.653104    0.523100    0.504284    10.50000    0.02550    0.10187 =
         0.03596   -0.01568   -0.00674    0.00914
O3A   4    0.554830    0.631418    0.498313    10.50000    0.05826    0.03301 =
         0.03535   -0.01318    0.00494   -0.01059
C30   1    0.573658    0.546398    0.501347    10.50000    0.03936    0.07475 =
         0.01603    0.00158    0.00613   -0.00711
O1    4    0.694480    0.680134    0.377882    21.00000    0.05717    0.04242 =
         0.04191    0.00268   -0.00523   -0.02183
N4    3    0.716422    0.717535    0.497461    20.50000    0.03361    0.03956 =
         0.03272    0.00302    0.00375   -0.01208
C17   1    0.664681    0.758143    0.407008    21.00000    0.10184    0.07714 =
         0.07041   -0.02791   -0.02546   -0.01209
AFIX  23
H17A  2    0.604553    0.749190    0.421130    21.00000   -1.20000
H17B  2    0.664159    0.808422    0.380935    21.00000   -1.20000
AFIX   0
C18   1    0.725845    0.776545    0.455501    20.50000    0.04052    0.04220 =
         0.03093   -0.00285   -0.00293   -0.01473
C19   1    0.786902    0.845006    0.460015    20.50000    0.04410    0.03386 =
         0.02953   -0.00112    0.00567   -0.00810
AFIX  43
H19   2    0.793287    0.886222    0.430548    20.50000   -1.20000
AFIX   0
C20   1    0.837263    0.851467    0.507699    20.50000    0.03918    0.04008 =
         0.02742   -0.00198    0.01010   -0.01673
AFIX  43
H20   2    0.878640    0.897360    0.511262    20.50000   -1.20000
AFIX   0
C21   1    0.827524    0.791015    0.550431    20.50000    0.03827    0.04422 =
         0.02343   -0.00847   -0.00105   -0.00765
AFIX  43
H21   2    0.862002    0.794910    0.583427    20.50000   -1.20000
AFIX   0
C22   1    0.765972    0.724054    0.544156    20.50000    0.02987    0.03538 =
         0.02795   -0.00577    0.00353   -0.00870
PART -2
N4A   3    0.697614    0.761393    0.503028   -20.50000    0.03361    0.03956 =
         0.03272    0.00302    0.00375   -0.01208
C17A  1    0.685688    0.763808    0.403654   -21.00000    0.10184    0.07714 =
         0.07041   -0.02791   -0.02546   -0.01209
AFIX  23
H17C  2    0.625524    0.756582    0.418116   -21.00000   -1.20000
H17D  2    0.690231    0.823025    0.387262   -21.00000   -1.20000
AFIX   0
C18A  1    0.750861    0.756045    0.453030   -20.50000    0.04052    0.04220 =
         0.03093   -0.00285   -0.00293   -0.01473
C19A  1    0.822971    0.747883    0.451047   -20.50000    0.04793    0.07023 =
         0.04116    0.00129   -0.00115   -0.02056
AFIX  43
H19A  2    0.849821    0.745012    0.415213   -20.50000   -1.20000
AFIX   0
C20A  1    0.878505    0.741351    0.500498   -20.50000    0.03064    0.07299 =
         0.04542   -0.00243   -0.00169   -0.01685
AFIX  43
H20A  2    0.940025    0.734525    0.497791   -20.50000   -1.20000
AFIX   0
C21A  1    0.839141    0.745394    0.547924   -20.50000    0.02888    0.06458 =
         0.04717   -0.00736   -0.00379   -0.01854
AFIX  43
H21A  2    0.871219    0.741648    0.581909   -20.50000   -1.20000
AFIX   0
C22A  1    0.735598    0.756798    0.548970   -20.50000    0.03855    0.05989 =
         0.04875   -0.00581    0.00157   -0.02030
PART 0
N1    3    0.345877    0.502612    0.565396    11.00000    0.04371    0.04168 =
         0.02350   -0.00151    0.00491   -0.00100
AFIX  43
H1    2    0.393062    0.508475    0.544688    11.00000   -1.20000
AFIX   0
N2    3    0.351014    0.498184    0.429962    11.00000    0.04533    0.03814 =
         0.02064    0.00026   -0.00087   -0.00317
AFIX  43
H2    2    0.396589    0.507717    0.451573    11.00000   -1.20000
AFIX   0
C1    1    0.343746    0.468659    0.618372    11.00000    0.04861    0.03798 =
         0.02066   -0.00403   -0.00074   -0.00177
C2    1    0.258979    0.469236    0.636569    11.00000    0.05302    0.04404 =
         0.01955   -0.00499    0.00815   -0.01150
AFIX  43
H2A   2    0.238586    0.449073    0.671864    11.00000   -1.20000
AFIX   0
C3    1    0.206881    0.505588    0.592933    11.00000    0.04368    0.04021 =
         0.03315   -0.00934   -0.00074    0.00126
AFIX  43
H3    2    0.145414    0.513901    0.593796    11.00000   -1.20000
AFIX   0
C4    1    0.261824    0.526452    0.549323    11.00000    0.05388    0.03493 =
         0.02325   -0.00257   -0.00044    0.00152
C5    1    0.245787    0.575056    0.494497    11.00000    0.06114    0.03836 =
         0.02797   -0.00023    0.00368    0.01113
C6    1    0.267570    0.520193    0.442991    11.00000    0.04981    0.03636 =
         0.02601    0.00057    0.00325    0.00702
C7    1    0.216000    0.495289    0.398625    11.00000    0.03805    0.04865 =
         0.02974    0.00503   -0.00231    0.00591
AFIX  43
H7    2    0.154603    0.503102    0.395870    11.00000   -1.20000
AFIX   0
C8    1    0.269466    0.456564    0.358364    11.00000    0.04846    0.04884 =
         0.02298   -0.00284   -0.00156   -0.00266
AFIX  43
H8    2    0.250714    0.432912    0.323589    11.00000   -1.20000
AFIX   0
C9    1    0.354242    0.458554    0.377772    11.00000    0.04954    0.04077 =
         0.01578    0.00126   -0.00225   -0.00419
C10   1    0.439102    0.426473    0.352137    11.00000    0.05232    0.04796 =
         0.01696   -0.00123    0.00301   -0.00380
C11   1    0.508965    0.498557    0.355142    11.00000    0.05171    0.04537 =
         0.01762    0.00339    0.00759   -0.00296
C12   1    0.486720    0.586171    0.351375    11.00000    0.04983    0.05848 =
         0.02946    0.00408    0.00930    0.00183
AFIX  43
H12   2    0.427053    0.601229    0.346320    11.00000   -1.20000
AFIX   0
C13   1    0.547040    0.651708    0.354633    11.00000    0.05749    0.04640 =
         0.03026    0.00510    0.00180    0.00579
AFIX  43
H13   2    0.529956    0.711209    0.352003    11.00000   -1.20000
AFIX   0
C14   1    0.635246    0.628501    0.361999    11.00000    0.05642    0.05692 =
         0.02395   -0.01094   -0.00355   -0.00987
C15   1    0.660464    0.543075    0.363245    11.00000    0.04602    0.06523 =
         0.03421   -0.00130   -0.00055   -0.00352
AFIX  43
H15   2    0.720454    0.528080    0.366481    11.00000   -1.20000
AFIX   0
C16   1    0.596744    0.477911    0.359691    11.00000    0.04570    0.04594 =
         0.02873    0.00132    0.00831    0.00147
AFIX  43
H16   2    0.613988    0.418325    0.360410    11.00000   -1.20000
AFIX   0
C23   1    0.147629    0.599543    0.492040    11.00000    0.08125    0.06603 =
         0.03350   -0.00233    0.00611    0.03485
AFIX 137
H23A  2    0.129230    0.622854    0.528412    11.00000   -1.50000
H23B  2    0.113163    0.547421    0.483163    11.00000   -1.50000
H23C  2    0.138441    0.643833    0.462994    11.00000   -1.50000
AFIX   0
C24   1    0.299496    0.658089    0.493116    11.00000    0.09918    0.04143 =
         0.02832    0.00090    0.01013    0.00375
AFIX 137
H24A  2    0.361723    0.643211    0.492113    11.00000   -1.50000
H24B  2    0.287175    0.692828    0.526682    11.00000   -1.50000
H24C  2    0.284341    0.691953    0.459660    11.00000   -1.50000
AFIX   0
C25   1    0.422041    0.404875    0.289393    11.00000    0.05711    0.05678 =
         0.01974   -0.00044   -0.00222    0.00282
AFIX 137
H25A  2    0.377672    0.358950    0.286647    11.00000   -1.50000
H25B  2    0.476349    0.384669    0.271960    11.00000   -1.50000
H25C  2    0.401356    0.457400    0.270048    11.00000   -1.50000
AFIX   0
N3    3    0.231166    0.231166    0.500000    10.50000    0.03853    0.03853 =
         0.02015   -0.00062    0.00062   -0.00331
C28   1    0.132172    0.244391    0.498270    11.00000    0.03718    0.04471 =
         0.02975    0.00071    0.00097   -0.00709
AFIX  23
H28A  2    0.109478    0.217375    0.463513    11.00000   -1.20000
H28B  2    0.106014    0.212674    0.530281    11.00000   -1.20000
AFIX   0
C26   1    0.272227    0.273169    0.551238    11.00000    0.04058    0.03527 =
         0.02700   -0.00091   -0.00134   -0.00756
AFIX  23
H26A  2    0.335571    0.260225    0.551060    11.00000   -1.20000
H26B  2    0.265447    0.337290    0.548187    11.00000   -1.20000
AFIX   0
C27   1    0.234656    0.244009    0.606738    11.00000    0.05075    0.04172 =
         0.02559   -0.00033   -0.00137   -0.00587
AFIX 137
H27A  2    0.269152    0.269016    0.637376    11.00000   -1.50000
H27B  2    0.236423    0.180133    0.609036    11.00000   -1.50000
H27C  2    0.174034    0.263972    0.609783    11.00000   -1.50000
AFIX   0
C29   1    0.101727    0.337437    0.500316    11.00000    0.03877    0.05243 =
         0.04682   -0.00406   -0.00332   -0.00312
AFIX 137
H29A  2    0.113352    0.361709    0.537569    11.00000   -1.50000
H29B  2    0.038884    0.339741    0.492684    11.00000   -1.50000
H29C  2    0.133053    0.371657    0.472032    11.00000   -1.50000
AFIX   0
PART -2
O1A   4    0.701008    0.699983    0.360308   -21.00000    0.05717    0.04242 =
         0.04191    0.00268   -0.00523   -0.02183
HKLF 4


REM  hnj2_a.res in P4(3)2(1)2
REM wR2 = 0.2557, GooF = S = 1.054, Restrained GooF = 1.052 for all data
REM R1 = 0.0802 for 4758 Fo > 4sig(Fo) and 0.0891 for all 5480 data
REM 394 parameters refined using 122 restraints

END

WGHT      0.1727      2.9683

REM Highest difference peak  0.628,  deepest hole -0.305,  1-sigma level  0.082
Q1    1   0.7790  0.6888  0.3994  11.00000  0.05    0.63
Q2    1   0.5410  0.9235  0.4516  11.00000  0.05    0.51
Q3    1   0.0451  0.3831  0.6900  11.00000  0.05    0.50
Q4    1   0.3687  0.8615  0.4637  11.00000  0.05    0.50
Q5    1  -0.1046  0.4838  0.4454  11.00000  0.05    0.48
Q6    1   0.9334  0.5519  0.5374  11.00000  0.05    0.47
Q7    1   0.7284  0.8007  0.3500  11.00000  0.05    0.38
Q8    1   0.4796  0.8585  0.4925  11.00000  0.05    0.34
Q9    1   0.1186  0.6215  0.4624  11.00000  0.05    0.33
Q10   1   0.5810  0.5601  0.5788  11.00000  0.05    0.33
Q11   1   0.9322  0.6653  0.4811  11.00000  0.05    0.33
Q12   1   0.6201  0.7178  0.4935  11.00000  0.05    0.30
Q13   1   0.0992  0.4467  0.4872  11.00000  0.05    0.30
Q14   1   0.2217  0.3072  0.6028  11.00000  0.05    0.30
Q15   1   0.6263  0.6425  0.5008  11.00000  0.05    0.29
;
_shelx_res_checksum              24838
_shelx_fab_file                  
;
-18 -5 -5 0.4712 -1.1211
-18 -5 -4 1.0098 -0.5623
-18 -5 -3 -0.5843 0.1483
-18 -5 -2 -1.1128 0.3234
-18 -5 -1 0.7891 1.5413
-18 -4 -7 -0.0373 -1.2672
-18 -4 -6 0.2276 -0.1266
-18 -4 -5 -0.3346 0.1193
-18 -4 -4 1.1017 -0.5349
-18 -4 -3 -0.1419 0.6175
-18 -4 -2 0.8142 -0.7423
-18 -4 -1 -0.6230 1.9125
-18 -3 -8 0.9491 1.4335
-18 -3 -7 -0.8427 -0.9679
-18 -3 -6 0.3629 0.1023
-18 -3 -5 -0.2905 0.1137
-18 -3 -4 -0.6851 -0.4338
-18 -3 -3 -1.2881 0.1524
-18 -3 -2 0.4765 0.2909
-18 -3 -1 1.4756 0.6215
-18 -2 -8 -0.1247 -0.0031
-18 -2 -7 0.4243 -1.1320
-18 -2 -6 1.4794 0.0187
-18 -2 -5 0.4334 -0.0958
-18 -2 -4 -1.0950 -1.2979
-18 -2 -3 -1.2788 1.6539
-18 -2 -2 -0.4906 0.1058
-18 -2 -1 0.8950 2.9110
-18 -1 -9 -1.5127 0.1294
-18 -1 -8 0.4002 -0.7624
-18 -1 -7 -1.2578 -0.4957
-18 -1 -6 0.7363 -0.8320
-18 -1 -5 -0.1547 1.3219
-18 -1 -4 -1.6133 -3.6932
-18 -1 -3 0.3698 -1.8544
-18 -1 -2 1.5676 -0.0104
-18 -1 -1 -1.1229 -1.4347
-17 -8 -2 -2.0201 0.2123
-17 -8 -1 0.8487 0.7301
-17 -7 -7 2.1910 -0.7358
-17 -7 -6 1.1098 -0.4140
-17 -7 -5 -0.6284 -0.1428
-17 -7 -4 1.0781 1.4654
-17 -7 -3 1.2139 0.8680
-17 -7 -2 -0.8122 -1.6138
-17 -7 -1 1.6226 1.5001
-17 -6 -9 -2.0597 -0.1820
-17 -6 -8 -0.2626 0.5510
-17 -6 -7 0.6718 -0.1022
-17 -6 -6 0.9674 -1.8690
-17 -6 -5 -0.0204 1.3063
-17 -6 -4 -1.3512 1.2718
-17 -6 -3 -0.2513 0.2765
-17 -6 -2 -0.1755 -0.0007
-17 -6 -1 2.8579 -0.9681
-17 -5 -10 1.1607 0.4295
-17 -5 -9 -1.6424 0.8949
-17 -5 -8 1.7728 0.2193
-17 -5 -7 0.4328 0.1824
-17 -5 -6 -0.7280 0.4240
-17 -5 -5 0.4185 -0.2471
-17 -5 -4 -0.2987 1.1487
-17 -5 -3 -0.3530 -1.8480
-17 -5 -2 -2.5908 0.9538
-17 -5 -1 3.1695 -1.1908
-17 -4 -11 -0.7483 -0.0127
-17 -4 -10 -1.5316 -1.2881
-17 -4 -9 0.2022 0.6507
-17 -4 -8 0.5449 -1.4334
-17 -4 -7 1.6499 0.0394
-17 -4 -6 -0.2979 -1.8074
-17 -4 -5 -0.1196 1.1539
-17 -4 -4 -0.2494 0.9838
-17 -4 -3 2.3521 -0.3647
-17 -4 -2 0.5142 0.1563
-17 -4 -1 -0.5185 -0.4244
-17 -3 -11 -0.0740 1.9198
-17 -3 -10 -2.0433 0.5076
-17 -3 -9 -1.0958 0.6672
-17 -3 -8 0.9554 -0.0998
-17 -3 -7 -0.6444 1.9651
-17 -3 -6 -1.2112 0.3764
-17 -3 -5 0.3113 -1.2900
-17 -3 -4 -0.0049 1.2362
-17 -3 -3 0.1407 -2.5134
-17 -3 -2 3.2606 0.8707
-17 -3 -1 0.3821 -5.2216
-17 -2 -11 -0.0922 -1.1444
-17 -2 -10 -0.2206 -0.2945
-17 -2 -9 1.7860 -0.1418
-17 -2 -8 -0.5232 -0.5350
-17 -2 -7 2.3032 0.4376
-17 -2 -6 -0.8256 3.2838
-17 -2 -5 -0.6072 -1.1625
-17 -2 -4 2.2940 2.8196
-17 -2 -3 2.2453 1.6535
-17 -2 -2 -1.7632 1.7834
-17 -2 -1 -2.0717 1.6577
-17 -1 -12 0.5788 0.7206
-17 -1 -11 -0.5208 -0.5687
-17 -1 -10 -2.5252 -0.5982
-17 -1 -9 0.8542 -2.2876
-17 -1 -8 -0.1124 0.3057
-17 -1 -7 -2.6148 -0.6013
-17 -1 -6 -1.0310 -1.2276
-17 -1 -5 -2.7229 0.9440
-17 -1 -4 2.8328 0.5803
-17 -1 -3 3.3131 1.2663
-17 -1 -2 3.6164 -1.0255
-17 -1 -1 -3.1067 -0.7253
-16 -10 -2 -1.8492 -1.2770
-16 -10 -1 -0.2916 1.1282
-16 -9 -5 0.0130 0.9839
-16 -9 -4 1.3710 0.1633
-16 -9 -3 -0.1166 0.1541
-16 -9 -2 1.1967 -0.8573
-16 -9 -1 1.4411 -0.8612
-16 -8 -9 -0.0251 0.9694
-16 -8 -8 1.0295 -0.8468
-16 -8 -7 -1.5375 -0.2555
-16 -8 -6 -3.9699 -0.0234
-16 -8 -5 0.5760 0.7534
-16 -8 -4 -0.7758 -0.1333
-16 -8 -3 -2.0020 -2.5173
-16 -8 -2 -0.7010 1.2687
-16 -8 -1 -0.2096 -2.0543
-16 -7 -11 -0.4034 -0.5706
-16 -7 -10 -2.0941 0.7364
-16 -7 -9 0.8537 1.6480
-16 -7 -8 2.3946 -0.1614
-16 -7 -7 -0.2191 -0.3214
-16 -7 -6 -1.9003 2.0587
-16 -7 -5 -0.2305 -0.0602
-16 -7 -4 1.2281 -1.2078
-16 -7 -3 -0.3634 -0.5680
-16 -7 -2 3.5892 0.1137
-16 -7 -1 -1.0445 0.4682
-16 -6 -12 0.6446 0.0416
-16 -6 -11 -0.5854 -1.3784
-16 -6 -10 -3.5533 0.1210
-16 -6 -9 1.5065 -0.9082
-16 -6 -8 0.3127 -1.9606
-16 -6 -7 -1.3342 -0.1671
-16 -6 -6 -1.2326 0.2760
-16 -6 -5 0.9153 0.7070
-16 -6 -4 0.2734 -2.3207
-16 -6 -3 -1.5009 1.1339
-16 -6 -2 4.5844 1.0797
-16 -6 -1 -2.7826 -0.9636
-16 -5 -13 -0.3492 0.2091
-16 -5 -12 -0.9910 -1.0372
-16 -5 -11 -1.1230 -0.5133
-16 -5 -10 -0.3284 1.3670
-16 -5 -9 1.8024 0.5820
-16 -5 -8 1.0743 0.0224
-16 -5 -7 -3.4612 -1.2247
-16 -5 -6 -1.3653 3.4703
-16 -5 -5 0.2181 -0.0741
-16 -5 -4 1.6703 -1.3353
-16 -5 -3 -1.2652 -0.4947
-16 -5 -2 2.0308 0.2759
-16 -5 -1 -3.6691 0.1017
-16 -4 -13 0.3929 -0.4534
-16 -4 -12 0.4797 0.1056
-16 -4 -11 -0.7847 -2.8685
-16 -4 -10 0.5454 -1.4653
-16 -4 -9 4.3171 -1.4151
-16 -4 -8 -0.3174 -0.0719
-16 -4 -7 -0.0227 -1.3257
-16 -4 -6 0.8267 -0.8484
-16 -4 -5 0.0473 2.2344
-16 -4 -4 -1.4725 -0.9336
-16 -4 -3 0.7240 4.5568
-16 -4 -2 -0.8264 -0.8802
-16 -4 -1 -3.7460 4.8610
-16 -3 -14 -0.2630 -0.1194
-16 -3 -13 -0.4720 -0.0528
-16 -3 -12 -1.5202 0.3946
-16 -3 -11 -0.4121 1.4720
-16 -3 -10 0.3709 0.7337
-16 -3 -9 -0.3899 -1.1169
-16 -3 -8 0.0244 -0.8214
-16 -3 -7 -4.3931 0.0789
-16 -3 -6 0.5586 -2.0369
-16 -3 -5 0.3970 0.1205
-16 -3 -4 -1.0166 -2.9570
-16 -3 -3 -2.9893 -0.0784
-16 -3 -2 0.2624 -2.8472
-16 -3 -1 -0.1324 -0.7465
-16 -2 -13 0.9293 1.3556
-16 -2 -12 0.2363 -0.0331
-16 -2 -11 -0.5641 -1.0756
-16 -2 -10 4.1343 -0.0294
-16 -2 -9 2.4695 2.3662
-16 -2 -8 0.1497 0.6778
-16 -2 -7 1.7903 -0.7409
-16 -2 -6 0.4496 -0.3929
-16 -2 -5 1.8504 -0.2793
-16 -2 -4 -0.4896 0.1698
-16 -2 -3 -1.3401 -0.5516
-16 -2 -2 -9.5909 0.2739
-16 -2 -1 0.7995 0.1418
-16 -1 -14 -0.4670 -1.0278
-16 -1 -13 -0.9603 -0.2017
-16 -1 -12 -1.3237 1.7577
-16 -1 -11 -0.1479 0.5760
-16 -1 -10 -0.4244 -1.6487
-16 -1 -9 1.8742 0.3080
-16 -1 -8 0.0049 1.2695
-16 -1 -7 0.6552 -1.2347
-16 -1 -6 2.7086 -4.0179
-16 -1 -5 6.1312 2.9942
-16 -1 -4 -0.2715 -1.8548
-16 -1 -3 0.1185 -2.1322
-16 -1 -2 2.7589 -2.0806
-16 -1 -1 3.1465 0.0764
-15 -11 -5 0.7912 -0.0416
-15 -11 -4 0.7559 0.0891
-15 -11 -3 0.4154 -1.7383
-15 -11 -2 1.2393 0.7601
-15 -11 -1 -0.5109 -0.8695
-15 -10 -8 -0.1597 0.6618
-15 -10 -7 -0.2014 -2.2856
-15 -10 -6 -0.6440 0.8285
-15 -10 -5 0.0829 -0.2510
-15 -10 -4 -1.2120 -0.6155
-15 -10 -3 -1.4242 -2.0491
-15 -10 -2 0.0340 0.5662
-15 -10 -1 -1.3649 -0.0584
-15 -9 -11 -0.4089 0.1145
-15 -9 -10 1.4294 -1.7903
-15 -9 -9 0.8865 -1.1001
-15 -9 -8 -1.5552 -0.2089
-15 -9 -7 -0.9031 -0.2347
-15 -9 -6 3.9324 0.7722
-15 -9 -5 1.2827 0.4287
-15 -9 -4 0.9171 -1.5928
-15 -9 -3 0.6356 1.8230
-15 -9 -2 2.0486 1.4072
-15 -9 -1 0.3359 2.7601
-15 -8 -13 0.4999 -0.3967
-15 -8 -12 0.8077 -0.2633
-15 -8 -11 -0.9346 0.5027
-15 -8 -10 1.5860 0.3529
-15 -8 -9 1.3659 -1.6050
-15 -8 -8 -1.3653 -0.9091
-15 -8 -7 -2.3564 -1.5571
-15 -8 -6 2.1494 -1.1260
-15 -8 -5 1.1019 -1.2084
-15 -8 -4 -2.0151 -0.6073
-15 -8 -3 0.8021 -0.8283
-15 -8 -2 -1.1446 -0.3593
-15 -8 -1 -5.2910 -0.7024
-15 -7 -14 -0.1495 -0.6053
-15 -7 -13 1.3627 2.2388
-15 -7 -12 -0.2099 -0.5045
-15 -7 -11 -0.8480 1.3884
-15 -7 -10 3.4255 -1.4536
-15 -7 -9 1.6216 -0.0287
-15 -7 -8 -1.6109 1.3955
-15 -7 -7 -0.6689 2.0370
-15 -7 -6 3.4900 -0.1402
-15 -7 -5 0.7499 -1.0626
-15 -7 -4 -1.3763 1.4504
-15 -7 -3 1.9326 1.4061
-15 -7 -2 -2.9697 -1.0863
-15 -7 -1 -0.2429 1.2378
-15 -6 -15 -0.8451 -1.0457
-15 -6 -14 -0.2793 -0.0927
-15 -6 -13 0.8605 -0.4205
-15 -6 -12 0.9826 1.5136
-15 -6 -11 0.4098 1.1690
-15 -6 -10 3.4175 0.0815
-15 -6 -9 1.6693 -2.0265
-15 -6 -8 -3.8368 -0.7011
-15 -6 -7 0.9552 1.4362
-15 -6 -6 3.6064 -2.2833
-15 -6 -5 1.5220 -0.8835
-15 -6 -4 -1.2819 0.0515
-15 -6 -3 1.9535 1.2013
-15 -6 -2 -5.6086 -1.5773
-15 -6 -1 -0.5089 0.5838
-15 -5 -15 0.5251 0.5545
-15 -5 -14 -1.4958 1.0043
-15 -5 -13 -0.3204 2.1494
-15 -5 -12 -2.6607 -0.3163
-15 -5 -11 0.0565 2.7507
-15 -5 -10 2.9217 1.3858
-15 -5 -9 -2.1705 1.3653
-15 -5 -8 -2.1990 0.7294
-15 -5 -7 -0.8432 0.7630
-15 -5 -6 2.0629 0.5020
-15 -5 -5 -1.5613 -2.2053
-15 -5 -4 0.7453 0.8285
-15 -5 -3 1.8209 -4.5902
-15 -5 -2 -1.8375 -1.3559
-15 -5 -1 1.0716 -3.4550
-15 -4 -15 -0.9173 -1.8078
-15 -4 -14 0.4270 0.3038
-15 -4 -13 -0.2418 0.0668
-15 -4 -12 1.1438 1.1774
-15 -4 -11 0.3308 -0.5843
-15 -4 -10 2.4560 0.1340
-15 -4 -9 -0.4637 0.7098
-15 -4 -8 -2.7695 2.3691
-15 -4 -7 5.9259 1.9348
-15 -4 -6 1.9494 0.4714
-15 -4 -5 1.2702 -1.2780
-15 -4 -4 -0.6880 2.5642
-15 -4 -3 2.9193 -0.1350
-15 -4 -2 -3.8502 1.9337
-15 -4 -1 3.1601 -0.4983
-15 -3 -16 -0.6093 -1.5708
-15 -3 -15 -0.3200 0.2916
-15 -3 -14 -1.7835 -0.4451
-15 -3 -13 -0.8856 -1.9869
-15 -3 -12 -2.0960 -1.9399
-15 -3 -11 0.2288 1.2349
-15 -3 -10 -2.3174 0.4125
-15 -3 -9 -3.8605 -0.8409
-15 -3 -8 -2.4095 -0.9153
-15 -3 -7 -0.8534 0.5242
-15 -3 -6 0.7703 1.6417
-15 -3 -5 -0.6689 0.3507
-15 -3 -4 2.5456 -0.2514
-15 -3 -3 -0.5039 -1.6874
-15 -3 -2 6.3689 -0.8255
-15 -3 -1 3.5850 0.3764
-15 -2 -17 0.2946 -0.9305
-15 -2 -16 0.2115 0.3578
-15 -2 -15 -0.1705 -0.6330
-15 -2 -14 1.0633 1.8208
-15 -2 -13 -0.0745 1.2703
-15 -2 -12 1.8104 -2.4385
-15 -2 -11 1.1666 -2.5355
-15 -2 -10 1.6857 2.1517
-15 -2 -9 -4.0573 2.4582
-15 -2 -8 -0.9736 0.2348
-15 -2 -7 0.6582 0.1767
-15 -2 -6 -0.3944 4.3013
-15 -2 -5 -4.9214 -0.8736
-15 -2 -4 -0.8708 1.7184
-15 -2 -3 -1.7159 0.5950
-15 -2 -2 0.3749 3.6089
-15 -2 -1 0.2128 -1.0203
-15 -1 -17 0.6482 -0.7096
-15 -1 -16 0.8270 -0.6208
-15 -1 -15 1.5300 0.4124
-15 -1 -14 1.0739 -1.6582
-15 -1 -13 -1.2503 -1.1551
-15 -1 -12 1.8717 0.1854
-15 -1 -11 1.3773 -0.7797
-15 -1 -10 -0.2873 0.6040
-15 -1 -9 -1.4766 -1.5696
-15 -1 -8 -0.4179 -1.1257
-15 -1 -7 0.7210 0.7308
-15 -1 -6 1.4534 3.2393
-15 -1 -5 -1.1756 3.6348
-15 -1 -4 -5.4575 -2.0223
-15 -1 -3 3.1068 4.9524
-15 -1 -2 6.5446 0.1916
-15 -1 -1 -1.5791 7.3087
-14 -12 -6 0.7747 0.4649
-14 -12 -5 0.0176 -0.0318
-14 -12 -4 -1.1974 -1.0569
-14 -12 -3 -0.9430 -0.0630
-14 -12 -2 -1.1443 0.7456
-14 -12 -1 1.6058 1.3310
-14 -11 -9 1.1842 -0.1033
-14 -11 -8 0.4128 -2.2049
-14 -11 -7 -0.1960 1.3482
-14 -11 -6 1.5932 0.4419
-14 -11 -5 2.0512 -0.8658
-14 -11 -4 0.9923 -1.2674
-14 -11 -3 1.6692 3.1821
-14 -11 -2 0.3664 1.0200
-14 -11 -1 0.0931 0.9496
-14 -10 -12 1.1023 1.7133
-14 -10 -11 0.5659 1.2930
-14 -10 -10 -1.1977 1.1648
-14 -10 -9 -1.4315 0.6470
-14 -10 -8 1.4783 -0.0410
-14 -10 -7 1.4544 0.9636
-14 -10 -6 -0.9987 0.2463
-14 -10 -5 -1.2871 -2.3709
-14 -10 -4 -1.7501 -0.5581
-14 -10 -3 0.1024 0.2301
-14 -10 -2 -0.0123 -1.4167
-14 -10 -1 0.6531 -3.7431
-14 -9 -14 -0.2506 -0.1151
-14 -9 -13 -0.3019 0.1839
-14 -9 -12 -1.7685 0.3898
-14 -9 -11 1.4418 0.0995
-14 -9 -10 -0.6805 -0.0140
-14 -9 -9 -0.8599 0.0488
-14 -9 -8 -1.3518 -0.4569
-14 -9 -7 3.3570 4.5115
-14 -9 -6 0.5717 1.8494
-14 -9 -5 -1.0607 0.8253
-14 -9 -4 0.8337 1.1604
-14 -9 -3 1.7657 4.3027
-14 -9 -2 -1.9781 1.4561
-14 -9 -1 3.5798 0.9047
-14 -8 -15 -0.5993 -0.6488
-14 -8 -14 0.1691 0.5071
-14 -8 -13 -0.5639 -1.3902
-14 -8 -12 -0.5182 1.5066
-14 -8 -11 0.2152 -1.0287
-14 -8 -10 -1.1776 1.8739
-14 -8 -9 -3.0233 0.4387
-14 -8 -8 0.5216 0.6508
-14 -8 -7 1.9711 -1.9174
-14 -8 -6 -1.8575 -0.5796
-14 -8 -5 -1.7409 -0.3680
-14 -8 -4 0.4734 0.5835
-14 -8 -3 0.6078 -0.2858
-14 -8 -2 1.8737 -2.4183
-14 -8 -1 0.2069 -0.5700
-14 -7 -16 -0.7378 -0.0674
-14 -7 -15 0.8927 0.4888
-14 -7 -14 -0.6268 -0.4010
-14 -7 -13 -1.0400 0.7070
-14 -7 -12 -2.3580 -0.5341
-14 -7 -11 1.7671 -1.5782
-14 -7 -10 -2.2711 -1.3600
-14 -7 -9 -5.5517 1.2478
-14 -7 -8 0.4817 1.6547
-14 -7 -7 3.2847 1.4054
-14 -7 -6 -3.8769 2.3149
-14 -7 -5 -3.4782 -0.0070
-14 -7 -4 0.6582 0.9978
-14 -7 -3 -3.5737 0.3095
-14 -7 -2 0.8699 2.3417
-14 -7 -1 8.2313 -1.2689
-14 -6 -17 -0.5917 -0.6954
-14 -6 -16 0.4344 0.6259
-14 -6 -15 -0.6658 -0.8278
-14 -6 -14 2.0893 -0.3440
-14 -6 -13 -1.5583 -2.9053
-14 -6 -12 2.3021 0.2583
-14 -6 -11 1.3908 -2.4596
-14 -6 -10 -1.1021 -0.5054
-14 -6 -9 -3.9141 -0.6402
-14 -6 -8 0.6711 -0.5713
-14 -6 -7 3.4024 -1.4499
-14 -6 -6 -2.4057 0.6775
-14 -6 -5 -0.4107 2.0343
-14 -6 -4 0.5975 -0.5041
-14 -6 -3 -0.5161 2.9733
-14 -6 -2 -1.3571 1.9839
-14 -6 -1 2.7624 3.5938
-14 -5 -17 -0.0295 0.2301
-14 -5 -16 -0.7611 -0.4031
-14 -5 -15 2.3617 1.3017
-14 -5 -14 -0.6208 0.1221
-14 -5 -13 -0.1422 -0.3375
-14 -5 -12 -1.2045 -2.5001
-14 -5 -11 2.0503 -1.2133
-14 -5 -10 -3.7823 -2.2592
-14 -5 -9 -3.5986 -0.1670
-14 -5 -8 4.3135 -1.6016
-14 -5 -7 -2.0669 -2.4940
-14 -5 -6 -3.9884 -0.9791
-14 -5 -5 -4.3532 0.9389
-14 -5 -4 0.6691 -1.1971
-14 -5 -3 -4.0227 -0.6866
-14 -5 -2 7.3711 0.4578
-14 -5 -1 2.0306 -0.1248
-14 -4 -17 -1.2227 -0.5329
-14 -4 -16 0.5173 1.5704
-14 -4 -15 -0.3067 0.0079
-14 -4 -14 3.8426 0.3058
-14 -4 -13 0.9830 1.0603
-14 -4 -12 4.0036 0.9803
-14 -4 -11 1.8675 -1.0483
-14 -4 -10 0.3810 -0.1351
-14 -4 -9 -0.3441 0.5991
-14 -4 -8 3.0068 0.1844
-14 -4 -7 2.4656 -0.6532
-14 -4 -6 -2.7226 -0.8873
-14 -4 -5 0.8126 -0.4580
-14 -4 -4 -2.9784 1.6065
-14 -4 -3 -4.1248 1.4370
-14 -4 -2 -2.6296 2.3064
-14 -4 -1 1.0246 -0.1242
-14 -3 -18 0.1005 -0.1801
-14 -3 -17 0.0347 0.7008
-14 -3 -16 -0.4065 -0.5273
-14 -3 -15 1.4805 2.2500
-14 -3 -14 -1.3904 -0.5173
-14 -3 -13 1.3588 -2.0564
-14 -3 -12 -0.0910 0.0278
-14 -3 -11 1.1591 1.9789
-14 -3 -10 -3.8329 -0.9080
-14 -3 -9 3.3479 -3.1877
-14 -3 -8 3.8108 -2.1708
-14 -3 -7 -1.2343 -1.5182
-14 -3 -6 -2.3818 -3.2067
-14 -3 -5 0.7125 0.5668
-14 -3 -4 0.9702 -2.4201
-14 -3 -3 1.7289 0.5255
-14 -3 -2 3.4681 -3.5479
-14 -3 -1 -1.1637 2.3404
-14 -2 -19 -1.0948 0.2963
-14 -2 -18 0.4932 1.1049
-14 -2 -17 -1.8692 0.7415
-14 -2 -16 -1.0885 1.0458
-14 -2 -15 -1.4148 -0.2705
-14 -2 -14 -0.5945 2.0437
-14 -2 -13 -0.4348 3.3747
-14 -2 -12 0.6930 -0.0186
-14 -2 -11 0.8620 2.2810
-14 -2 -10 -1.5002 0.4154
-14 -2 -9 -0.3381 0.0591
-14 -2 -8 3.3787 -0.7502
-14 -2 -7 1.2941 1.7587
-14 -2 -6 -2.1369 -4.9088
-14 -2 -5 -2.1012 -5.9454
-14 -2 -4 2.3511 1.5094
-14 -2 -3 0.9472 -1.2015
-14 -2 -2 -1.1114 0.1995
-14 -2 -1 -3.7588 -7.3218
-14 -1 -20 -0.3585 -1.4570
-14 -1 -19 0.4644 -1.0165
-14 -1 -18 -0.2098 -0.2921
-14 -1 -17 1.6835 1.9603
-14 -1 -16 0.3967 -0.3011
-14 -1 -15 1.3348 -0.2518
-14 -1 -14 -0.2822 -2.2985
-14 -1 -13 2.1680 -0.8434
-14 -1 -12 -0.2769 5.3043
-14 -1 -11 -0.8966 2.6335
-14 -1 -10 -0.4730 -1.0161
-14 -1 -9 3.9001 -3.2730
-14 -1 -8 0.5346 6.3800
-14 -1 -7 0.4136 0.4585
-14 -1 -6 -0.8911 0.5786
-14 -1 -5 1.6248 -0.0142
-14 -1 -4 1.2172 3.7866
-14 -1 -3 3.6558 1.3903
-14 -1 -2 -6.4446 -0.1864
-14 -1 -1 -1.8596 2.2264
-13 -12 -9 -0.4029 -0.6147
-13 -12 -8 -0.3448 0.5862
-13 -12 -7 0.0764 0.3008
-13 -12 -6 -0.5681 -0.5483
-13 -12 -5 -3.0076 0.3426
-13 -12 -4 -0.7547 3.2910
-13 -12 -3 -1.4928 -1.4731
-13 -12 -2 -0.3465 -2.3771
-13 -12 -1 -0.1104 -0.6010
-13 -11 -13 0.7413 0.8026
-13 -11 -12 -0.7175 -0.8261
-13 -11 -11 -1.4406 -3.0122
-13 -11 -10 0.6123 -0.8843
-13 -11 -9 2.1361 -0.6411
-13 -11 -8 -0.6249 0.7870
-13 -11 -7 -1.0580 0.4262
-13 -11 -6 -1.0970 -1.6591
-13 -11 -5 0.1135 0.9831
-13 -11 -4 0.6239 3.8925
-13 -11 -3 0.8412 3.7360
-13 -11 -2 -0.3609 -1.5840
-13 -11 -1 -2.9111 2.0839
-13 -10 -15 -0.3636 0.3892
-13 -10 -14 0.8985 -0.4913
-13 -10 -13 -0.3177 -0.5426
-13 -10 -12 1.7583 -0.2035
-13 -10 -11 -1.9904 1.2507
-13 -10 -10 0.4412 -1.2700
-13 -10 -9 0.0649 -0.8697
-13 -10 -8 2.1874 2.2260
-13 -10 -7 -0.7874 -3.4643
-13 -10 -6 -2.8520 -3.7449
-13 -10 -5 -2.6222 -0.7640
-13 -10 -4 1.1150 1.7879
-13 -10 -3 -1.3261 -5.1062
-13 -10 -2 -0.6760 -3.0592
-13 -10 -1 0.5255 -1.1591
-13 -9 -16 -0.7399 -0.1538
-13 -9 -15 0.6586 0.0406
-13 -9 -14 1.8447 0.8132
-13 -9 -13 1.4097 1.6266
-13 -9 -12 0.2198 -2.3350
-13 -9 -11 0.2739 -1.2702
-13 -9 -10 0.7249 -0.8313
-13 -9 -9 2.6389 0.2731
-13 -9 -8 -0.8908 -0.3326
-13 -9 -7 -1.6703 -0.4170
-13 -9 -6 0.3281 -1.4352
-13 -9 -5 -0.6291 1.8798
-13 -9 -4 -0.9587 2.4615
-13 -9 -3 -1.1777 -2.9848
-13 -9 -2 -4.4233 1.7484
-13 -9 -1 -1.6650 1.1992
-13 -8 -17 -1.0362 1.5191
-13 -8 -16 -0.0967 -0.1645
-13 -8 -15 -0.9551 0.3175
-13 -8 -14 1.3566 0.4376
-13 -8 -13 1.0335 0.9690
-13 -8 -12 3.7053 -0.1739
-13 -8 -11 -2.4733 1.1110
-13 -8 -10 0.0176 -0.2669
-13 -8 -9 4.7623 0.3349
-13 -8 -8 5.2039 -0.1986
-13 -8 -7 -4.9294 -2.9640
-13 -8 -6 1.4801 -4.8128
-13 -8 -5 4.8756 -0.0199
-13 -8 -4 0.8290 0.7976
-13 -8 -3 0.9785 -3.4831
-13 -8 -2 3.8751 -2.9452
-13 -8 -1 -4.7801 1.1951
-13 -7 -18 -0.2408 -0.2268
-13 -7 -17 -0.9951 0.1044
-13 -7 -16 -0.9057 0.4817
-13 -7 -15 1.9776 1.5498
-13 -7 -14 -2.4142 1.1995
-13 -7 -13 1.4184 2.2763
-13 -7 -12 -0.1489 -0.8144
-13 -7 -11 0.2932 1.7462
-13 -7 -10 -3.3762 0.3396
-13 -7 -9 4.9396 -0.2762
-13 -7 -8 2.5546 -1.0608
-13 -7 -7 -2.1889 1.5952
-13 -7 -6 -0.6408 -1.0994
-13 -7 -5 0.3446 -2.5756
-13 -7 -4 1.9814 0.0506
-13 -7 -3 -3.1979 -3.7567
-13 -7 -2 3.7086 0.3547
-13 -7 -1 -2.2180 -4.4372
-13 -6 -18 -0.1151 -1.1912
-13 -6 -17 -1.3567 0.3487
-13 -6 -16 0.9155 -0.0766
-13 -6 -15 -2.3060 0.4933
-13 -6 -14 0.8000 0.4120
-13 -6 -13 0.6673 1.0061
-13 -6 -12 2.7733 0.8272
-13 -6 -11 -2.8731 2.1967
-13 -6 -10 0.8692 3.0129
-13 -6 -9 6.8823 1.5185
-13 -6 -8 0.0552 0.6173
-13 -6 -7 -2.1873 0.6849
-13 -6 -6 3.2145 0.1179
-13 -6 -5 5.1011 0.7739
-13 -6 -4 -0.6184 1.5443
-13 -6 -3 4.4814 0.4970
-13 -6 -2 -3.0394 -1.6173
-13 -6 -1 -8.4313 2.3508
-13 -5 -18 -2.3143 -0.2701
-13 -5 -17 -0.2332 0.5205
-13 -5 -16 -1.1406 -0.0482
-13 -5 -15 0.4157 0.5455
-13 -5 -14 -5.0165 0.6219
-13 -5 -13 0.5939 -1.0696
-13 -5 -12 -2.4561 0.4665
-13 -5 -11 -2.9599 1.4847
-13 -5 -10 -3.2099 1.5888
-13 -5 -9 5.3850 -1.5849
-13 -5 -8 2.0707 -0.0214
-13 -5 -7 -4.5940 1.3046
-13 -5 -6 2.4630 -1.1957
-13 -5 -5 0.7173 0.5988
-13 -5 -4 1.7194 -3.0829
-13 -5 -3 4.2074 -0.1496
-13 -5 -2 6.4371 -3.4426
-13 -5 -1 -5.0332 0.4660
-13 -4 -19 0.9876 -0.5322
-13 -4 -18 -0.3875 -1.4945
-13 -4 -17 -0.8892 -1.0051
-13 -4 -16 0.6708 0.5626
-13 -4 -15 -2.6567 -1.3333
-13 -4 -14 0.4458 -0.0692
-13 -4 -13 -0.9938 0.9949
-13 -4 -12 0.2441 1.4200
-13 -4 -11 -4.7678 2.0507
-13 -4 -10 1.6406 2.5987
-13 -4 -9 0.0173 1.8091
-13 -4 -8 -4.3763 0.9346
-13 -4 -7 -1.7670 2.6907
-13 -4 -6 2.7709 2.2311
-13 -4 -5 2.8462 -0.5532
-13 -4 -4 -0.9356 1.7808
-13 -4 -3 1.2556 -0.5131
-13 -4 -2 -6.0849 0.7713
-13 -4 -1 -4.8246 -2.3732
-13 -3 -20 0.3285 0.6934
-13 -3 -19 1.0639 0.0822
-13 -3 -18 -1.3707 -1.1349
-13 -3 -17 1.6696 -1.3011
-13 -3 -16 1.4582 -0.3618
-13 -3 -15 1.2147 0.0450
-13 -3 -14 -2.1588 -1.7295
-13 -3 -13 0.8807 -4.2920
-13 -3 -12 -0.7958 0.6278
-13 -3 -11 -4.1839 -1.5268
-13 -3 -10 0.6684 -2.0440
-13 -3 -9 4.6778 -1.6885
-13 -3 -8 -0.9963 2.7203
-13 -3 -7 -4.4041 -1.0930
-13 -3 -6 1.4507 1.1592
-13 -3 -5 2.4463 4.3644
-13 -3 -4 0.5796 -0.8584
-13 -3 -3 5.5101 1.0750
-13 -3 -2 -4.9927 -0.1464
-13 -3 -1 -4.0374 5.2490
-13 -2 -21 0.7898 0.1876
-13 -2 -20 1.0946 -0.2360
-13 -2 -19 0.1725 0.7784
-13 -2 -18 -0.3260 -0.1146
-13 -2 -17 -1.8374 -1.7414
-13 -2 -16 -0.0706 -0.2085
-13 -2 -15 -1.8439 -1.8053
-13 -2 -14 0.7928 1.2289
-13 -2 -13 -2.9125 1.6988
-13 -2 -12 -1.5284 -1.4863
-13 -2 -11 -0.9696 -2.1605
-13 -2 -10 0.7609 -1.9872
-13 -2 -9 -2.3734 3.7462
-13 -2 -8 -1.9208 -2.9725
-13 -2 -7 1.2277 1.5818
-13 -2 -6 1.9348 -2.8842
-13 -2 -5 3.7249 0.9277
-13 -2 -4 1.0175 -2.1336
-13 -2 -3 -4.0227 -2.5698
-13 -2 -2 0.7921 -1.3483
-13 -2 -1 1.9391 -2.4600
-13 -1 -21 0.8211 0.5138
-13 -1 -20 1.0385 0.0321
-13 -1 -19 2.1801 0.1895
-13 -1 -18 0.5313 0.3024
-13 -1 -17 1.2795 -0.2697
-13 -1 -16 1.2911 0.5033
-13 -1 -15 1.7008 2.3903
-13 -1 -14 1.2783 -2.5859
-13 -1 -13 -1.0243 -0.3342
-13 -1 -12 0.0182 2.0097
-13 -1 -11 -3.9743 -1.8707
-13 -1 -10 3.7874 -1.5005
-13 -1 -9 -1.1771 5.9719
-13 -1 -8 -5.9288 2.7930
-13 -1 -7 -4.3073 -4.9694
-13 -1 -6 0.6217 11.2329
-13 -1 -5 3.7040 5.3376
-13 -1 -4 -5.7191 -0.4281
-13 -1 -3 -3.9232 -5.7989
-13 -1 -2 -7.1712 2.6685
-13 -1 -1 4.2818 -1.0717
-12 -11 -15 0.9963 -0.3511
-12 -11 -14 -0.7497 0.4001
-12 -11 -13 0.4797 0.6315
-12 -11 -12 -0.7078 2.0204
-12 -11 -11 2.1241 -1.4291
-12 -11 -10 -0.1196 -0.2430
-12 -11 -9 -0.0484 1.2403
-12 -11 -8 -0.9244 -0.4387
-12 -11 -7 -1.9362 0.6368
-12 -11 -6 1.4006 3.3445
-12 -11 -5 5.6885 0.6813
-12 -11 -4 -0.6146 -4.0889
-12 -11 -3 -1.7737 1.9669
-12 -11 -2 1.4046 2.9845
-12 -11 -1 0.4505 0.7034
-12 -10 -16 -1.2625 -0.6053
-12 -10 -15 1.0578 1.2198
-12 -10 -14 -1.4283 -0.0398
-12 -10 -13 -3.1666 -1.5190
-12 -10 -12 -2.7419 0.4082
-12 -10 -11 0.8351 3.1071
-12 -10 -10 -0.3047 0.8362
-12 -10 -9 -2.3951 0.1461
-12 -10 -8 0.9444 -1.8318
-12 -10 -7 2.0963 -0.6400
-12 -10 -6 0.9529 4.3389
-12 -10 -5 1.0858 3.4061
-12 -10 -4 4.3353 -7.0493
-12 -10 -3 -0.0460 -3.0929
-12 -10 -2 4.1273 2.8490
-12 -10 -1 4.4579 0.2678
-12 -9 -18 0.0346 -0.1447
-12 -9 -17 0.1738 -2.3463
-12 -9 -16 0.6043 0.1974
-12 -9 -15 0.2788 -1.2933
-12 -9 -14 -1.5307 1.4344
-12 -9 -13 -0.7107 -1.1872
-12 -9 -12 -3.1989 -0.0565
-12 -9 -11 1.1508 -2.6138
-12 -9 -10 0.6619 2.0736
-12 -9 -9 -2.2479 0.5921
-12 -9 -8 -7.5309 -1.2243
-12 -9 -7 1.7175 1.0235
-12 -9 -6 2.8529 4.6994
-12 -9 -5 -1.4247 2.1378
-12 -9 -4 -4.0052 -3.3467
-12 -9 -3 -0.7331 3.3989
-12 -9 -2 0.0132 2.6219
-12 -9 -1 -0.7427 0.4048
-12 -8 -18 -1.9836 0.8501
-12 -8 -17 0.9835 -0.3718
-12 -8 -16 1.9330 -0.9477
-12 -8 -15 -1.3812 -1.0049
-12 -8 -14 -0.1405 -2.5596
-12 -8 -13 -1.7676 -2.4299
-12 -8 -12 -0.6136 0.8637
-12 -8 -11 -0.7931 0.3281
-12 -8 -10 4.5273 -0.8199
-12 -8 -9 -2.0737 0.1064
-12 -8 -8 -2.3461 1.1355
-12 -8 -7 -0.1188 1.1843
-12 -8 -6 0.6749 3.1058
-12 -8 -5 3.0469 2.4856
-12 -8 -4 -1.6289 -3.4047
-12 -8 -3 2.2922 6.1799
-12 -8 -2 -2.6799 0.5105
-12 -8 -1 3.0695 4.0817
-12 -7 -19 0.2509 -0.3228
-12 -7 -18 -0.6819 1.0477
-12 -7 -17 0.8851 -1.1837
-12 -7 -16 0.6495 0.4153
-12 -7 -15 1.0657 -1.6282
-12 -7 -14 -0.6506 -0.3268
-12 -7 -13 -0.2711 -2.9727
-12 -7 -12 -4.0611 0.3516
-12 -7 -11 0.8952 -2.0771
-12 -7 -10 2.5054 0.2386
-12 -7 -9 -5.6718 -2.2940
-12 -7 -8 -5.5365 -1.4831
-12 -7 -7 3.9066 -0.6460
-12 -7 -6 0.0141 1.7141
-12 -7 -5 -6.3123 0.9444
-12 -7 -4 0.8603 -4.7725
-12 -7 -3 0.3340 1.3579
-12 -7 -2 -2.1585 1.2678
-12 -7 -1 4.5462 -3.4483
-12 -6 -19 -0.3630 -1.2056
-12 -6 -18 1.0675 -0.0243
-12 -6 -17 2.5738 -0.3814
-12 -6 -16 2.7235 -1.5197
-12 -6 -15 -1.2475 -0.5784
-12 -6 -14 4.6493 -2.1860
-12 -6 -13 -0.0657 1.1330
-12 -6 -12 -0.9505 0.2898
-12 -6 -11 -0.5173 -0.2615
-12 -6 -10 6.5028 -3.2723
-12 -6 -9 -4.5566 2.4574
-12 -6 -8 -8.1307 1.1142
-12 -6 -7 2.9012 -1.0943
-12 -6 -6 0.1970 1.6606
-12 -6 -5 0.0443 0.0983
-12 -6 -4 -4.5688 2.1920
-12 -6 -3 1.0262 -0.3907
-12 -6 -2 -9.2564 3.7352
-12 -6 -1 3.5646 -1.6289
-12 -5 -19 -1.5428 0.6123
-12 -5 -18 -0.7665 2.2604
-12 -5 -17 1.3420 0.8775
-12 -5 -16 -0.2293 -0.1040
-12 -5 -15 1.6364 -0.2212
-12 -5 -14 0.4881 -1.6275
-12 -5 -13 1.1420 -2.3007
-12 -5 -12 -2.0797 0.3811
-12 -5 -11 2.9139 -2.1472
-12 -5 -10 2.7501 -5.3021
-12 -5 -9 -0.9300 -3.5330
-12 -5 -8 0.1778 0.9853
-12 -5 -7 4.6338 -0.9819
-12 -5 -6 -0.5236 -1.2820
-12 -5 -5 -2.1913 1.1885
-12 -5 -4 2.4251 0.3224
-12 -5 -3 -1.8616 0.2825
-12 -5 -2 0.9269 1.7326
-12 -5 -1 9.3673 0.8552
-12 -4 -22 -1.2909 1.1171
-12 -4 -20 -0.6294 0.0220
-12 -4 -19 -0.4368 -0.9222
-12 -4 -18 2.2466 0.3783
-12 -4 -17 1.0957 2.0725
-12 -4 -16 -0.3629 0.0119
-12 -4 -15 -1.2673 -0.1784
-12 -4 -14 4.0818 0.7267
-12 -4 -13 -0.4313 4.0679
-12 -4 -12 -2.2618 -1.0024
-12 -4 -11 4.2763 -0.8933
-12 -4 -10 2.7547 -0.3129
-12 -4 -9 -6.0341 2.7477
-12 -4 -8 -5.7378 0.2073
-12 -4 -7 6.0003 -2.2849
-12 -4 -6 -0.0769 0.9956
-12 -4 -5 -2.6777 -1.8952
-12 -4 -4 1.3199 3.2860
-12 -4 -3 -8.4197 -1.8310
-12 -4 -2 -0.1396 0.2501
-12 -4 -1 9.6589 -4.2834
-12 -3 -21 0.0881 -0.1701
-12 -3 -20 -0.4597 1.3366
-12 -3 -19 -2.5656 0.6346
-12 -3 -18 0.0229 1.3859
-12 -3 -17 2.3159 1.6959
-12 -3 -16 -0.8214 0.2642
-12 -3 -15 1.6627 0.6155
-12 -3 -14 0.2153 -0.8325
-12 -3 -13 2.8761 0.7254
-12 -3 -12 0.8676 0.8102
-12 -3 -11 4.0100 -2.6982
-12 -3 -10 2.7763 -0.3737
-12 -3 -9 -0.7202 1.5179
-12 -3 -8 1.7449 5.3517
-12 -3 -7 -0.6703 -3.2318
-12 -3 -6 -0.8140 2.0714
-12 -3 -5 -5.1182 1.5022
-12 -3 -4 -1.6804 3.2938
-12 -3 -3 -3.4930 1.7689
-12 -3 -2 1.5593 3.7687
-12 -3 -1 6.0308 1.9912
-12 -2 -22 -1.5569 0.8899
-12 -2 -21 -1.1279 -1.2420
-12 -2 -20 -0.9136 -1.3083
-12 -2 -19 -1.5753 -0.0136
-12 -2 -18 -0.6801 0.2273
-12 -2 -17 -0.5548 0.8717
-12 -2 -16 -1.2542 -1.1927
-12 -2 -15 -0.6803 -2.2352
-12 -2 -14 0.8111 1.8643
-12 -2 -13 -0.8309 1.9929
-12 -2 -12 -1.2512 -1.7164
-12 -2 -11 5.8090 -0.8218
-12 -2 -10 -3.9874 3.1344
-12 -2 -9 -4.9435 -4.4862
-12 -2 -8 0.6969 -4.5891
-12 -2 -7 6.5338 4.0524
-12 -2 -6 -0.4846 -1.4590
-12 -2 -5 -4.4921 -3.0744
-12 -2 -4 0.6371 -1.7878
-12 -2 -3 -4.4650 8.3555
-12 -2 -2 11.8174 -1.9500
-12 -2 -1 9.1587 5.1410
-12 -1 -22 1.0855 -0.0445
-12 -1 -21 -1.1059 -0.1849
-12 -1 -20 -0.9984 -0.7489
-12 -1 -19 -0.2708 -0.6350
-12 -1 -18 -0.3539 0.5756
-12 -1 -17 2.3009 2.3833
-12 -1 -16 0.2277 1.7301
-12 -1 -15 0.7176 0.7740
-12 -1 -14 -0.9901 -0.6581
-12 -1 -13 4.0501 1.6096
-12 -1 -12 0.9345 1.8018
-12 -1 -11 -0.7077 1.3445
-12 -1 -10 3.3331 1.9535
-12 -1 -9 -4.2025 -2.2279
-12 -1 -8 -0.4800 -4.2335
-12 -1 -7 -5.5640 -3.2995
-12 -1 -6 1.9298 2.5729
-12 -1 -5 -13.3407 -6.5422
-12 -1 -4 -4.9832 -1.4396
-12 -1 -3 -0.2238 0.3497
-12 -1 -2 -5.8573 3.3743
-12 -1 -1 -5.9104 -4.1577
-11 -10 -18 -0.0369 0.5272
-11 -10 -17 0.7774 1.2017
-11 -10 -16 -0.5643 -0.3341
-11 -10 -15 -0.3858 0.9122
-11 -10 -14 1.0761 -2.2353
-11 -10 -13 1.6549 0.0821
-11 -10 -12 0.9058 -1.9386
-11 -10 -11 -0.0654 2.0907
-11 -10 -10 -0.1367 -0.2807
-11 -10 -9 0.9981 -0.8915
-11 -10 -8 3.5570 0.5600
-11 -10 -7 3.5782 0.2101
-11 -10 -6 -2.3434 -1.6025
-11 -10 -5 -5.0060 -1.6605
-11 -10 -4 2.5821 3.2687
-11 -10 -3 4.7437 -0.9610
-11 -10 -2 -1.5868 -0.1518
-11 -10 -1 -0.1779 -0.7747
-11 -9 -19 -0.9448 1.5991
-11 -9 -18 2.5807 -1.6437
-11 -9 -17 0.9332 0.3784
-11 -9 -16 1.5109 1.4155
-11 -9 -15 -1.6702 0.6900
-11 -9 -14 -0.4148 1.4451
-11 -9 -13 3.3534 2.2877
-11 -9 -12 3.9363 0.5347
-11 -9 -11 -0.6879 -1.3574
-11 -9 -10 -3.9286 -0.2243
-11 -9 -9 -0.0396 -1.5811
-11 -9 -8 0.7786 1.8264
-11 -9 -7 0.1094 0.2998
-11 -9 -6 0.9003 -6.4881
-11 -9 -5 -3.0247 -8.4500
-11 -9 -4 -3.6091 7.9710
-11 -9 -3 -0.1279 0.3030
-11 -9 -2 3.0116 -4.2486
-11 -9 -1 -4.1175 -5.6830
-11 -8 -20 -0.9665 1.0847
-11 -8 -19 -1.6610 0.5967
-11 -8 -18 0.2772 0.2182
-11 -8 -17 0.8459 1.2193
-11 -8 -16 -1.5310 -1.0021
-11 -8 -15 1.0651 2.2407
-11 -8 -14 0.6591 -0.6876
-11 -8 -13 -1.3631 2.7769
-11 -8 -12 2.4809 0.2023
-11 -8 -11 2.0127 3.5735
-11 -8 -10 -2.6107 -1.4931
-11 -8 -9 1.5127 -0.1293
-11 -8 -8 7.4626 0.8774
-11 -8 -7 -0.6682 2.5929
-11 -8 -6 -5.9253 1.2613
-11 -8 -5 4.3381 -5.2545
-11 -8 -4 2.8499 6.0154
-11 -8 -3 -2.4967 -1.0782
-11 -8 -2 -0.6464 0.7796
-11 -8 -1 0.9330 1.4507
-11 -7 -20 -1.5293 -0.2055
-11 -7 -19 -0.7482 0.9228
-11 -7 -18 1.2652 -0.9059
-11 -7 -17 -1.0452 0.6495
-11 -7 -16 -4.4333 2.3195
-11 -7 -15 -0.0906 -0.2018
-11 -7 -14 -0.7322 2.6342
-11 -7 -13 0.4821 -1.2474
-11 -7 -12 1.6841 -1.6459
-11 -7 -11 2.0455 -1.7569
-11 -7 -10 -5.4990 2.7113
-11 -7 -9 0.1828 -2.3255
-11 -7 -8 9.4579 -1.0476
-11 -7 -7 1.6042 -1.4505
-11 -7 -6 -1.9102 -2.9227
-11 -7 -5 -4.8900 0.3277
-11 -7 -4 5.4258 3.2497
-11 -7 -3 -2.3150 0.4613
-11 -7 -2 8.8189 -4.9932
-11 -7 -1 -2.8572 2.9277
-11 -6 -21 -0.0040 -1.3873
-11 -6 -20 -1.9355 0.6049
-11 -6 -19 -0.7380 0.2022
-11 -6 -18 2.0734 -2.0398
-11 -6 -17 0.5537 -0.6925
-11 -6 -16 -1.2685 0.8802
-11 -6 -15 -0.2158 1.9495
-11 -6 -14 0.0929 1.2348
-11 -6 -13 -2.1552 4.4413
-11 -6 -12 2.4477 -0.4074
-11 -6 -11 1.9798 0.3722
-11 -6 -10 -4.4345 1.2412
-11 -6 -9 -1.2979 3.4933
-11 -6 -8 4.7468 1.0337
-11 -6 -7 -4.5508 -0.8330
-11 -6 -6 -2.5671 0.8800
-11 -6 -5 1.3081 -4.8013
-11 -6 -4 -3.1481 0.6305
-11 -6 -3 -6.0160 -1.3737
-11 -6 -2 4.6194 -2.3206
-11 -6 -1 -3.0484 0.3740
-11 -5 -22 1.1045 -1.2506
-11 -5 -20 -0.1207 -1.5709
-11 -5 -19 -0.0843 0.7629
-11 -5 -18 -1.0111 -0.4098
-11 -5 -17 -3.2974 -2.0721
-11 -5 -16 -2.8462 0.0110
-11 -5 -15 1.5668 -0.4121
-11 -5 -14 -1.7241 0.6589
-11 -5 -13 -1.0881 -2.8335
-11 -5 -12 4.5362 0.2308
-11 -5 -11 1.2916 1.6646
-11 -5 -10 -3.7319 3.7150
-11 -5 -9 2.2826 -0.0359
-11 -5 -8 12.0254 -3.6306
-11 -5 -7 -3.1463 1.2226
-11 -5 -6 -2.7848 -0.7919
-11 -5 -5 0.3036 4.4518
-11 -5 -4 -0.3946 -4.4351
-11 -5 -3 1.2244 0.7390
-11 -5 -2 4.1094 -2.8556
-11 -5 -1 -3.9517 4.9720
-11 -4 -23 -0.6119 0.3245
-11 -4 -21 -0.4861 -0.6241
-11 -4 -20 -1.6450 -0.8140
-11 -4 -19 2.6789 -1.2276
-11 -4 -18 2.3962 -1.7922
-11 -4 -17 -1.8245 -0.8357
-11 -4 -16 -0.1943 -0.2285
-11 -4 -15 -0.7694 0.8711
-11 -4 -14 -0.8958 2.3882
-11 -4 -13 -4.9034 1.3806
-11 -4 -12 0.7753 -4.5965
-11 -4 -11 -1.2072 0.0100
-11 -4 -10 -7.1191 5.4186
-11 -4 -9 -1.1328 0.9708
-11 -4 -8 2.8917 -8.8842
-11 -4 -7 -0.6754 -1.4503
-11 -4 -6 -1.0967 -0.5382
-11 -4 -5 3.2771 -2.8082
-11 -4 -4 -3.5161 -7.1846
-11 -4 -3 7.8019 -0.8777
-11 -4 -2 7.3072 -5.2776
-11 -4 -1 -8.8467 -0.6424
-11 -3 -23 0.1841 0.6631
-11 -3 -22 1.4815 -1.4784
-11 -3 -21 1.6602 0.4656
-11 -3 -20 0.3553 0.8176
-11 -3 -19 -0.0042 1.1426
-11 -3 -18 0.4156 -0.1933
-11 -3 -17 -1.6616 -2.2282
-11 -3 -16 0.7678 0.4947
-11 -3 -15 2.0350 1.9445
-11 -3 -14 -2.7475 -1.3681
-11 -3 -13 0.8339 -1.1375
-11 -3 -12 3.8530 1.4162
-11 -3 -11 -3.1593 2.7109
-11 -3 -10 -1.3066 -1.0703
-11 -3 -9 7.6927 2.8413
-11 -3 -8 6.6632 -1.6720
-11 -3 -7 -5.2428 1.9682
-11 -3 -6 -1.0755 -2.3255
-11 -3 -5 5.1307 -3.0273
-11 -3 -4 -3.1875 -1.5839
-11 -3 -3 6.2847 -7.5603
-11 -3 -2 0.4671 1.3019
-11 -3 -1 -15.8949 -7.3829
-11 -2 -23 -0.0406 -0.3670
-11 -2 -22 -0.6915 -1.0110
-11 -2 -21 0.4998 -0.4908
-11 -2 -20 1.1212 -0.4048
-11 -2 -19 3.0823 -0.7863
-11 -2 -18 0.4637 -1.0569
-11 -2 -17 -2.2798 -1.1467
-11 -2 -16 -1.1583 -1.5912
-11 -2 -15 0.5694 1.2217
-11 -2 -14 0.0979 1.0446
-11 -2 -13 -4.0829 -3.5210
-11 -2 -12 0.7409 -0.7820
-11 -2 -11 -1.5176 2.7062
-11 -2 -10 -3.5237 3.0133
-11 -2 -9 7.2061 -5.2595
-11 -2 -8 3.7583 1.1330
-11 -2 -7 6.4119 7.2633
-11 -2 -6 -3.8239 2.5422
-11 -2 -5 10.2281 1.0364
-11 -2 -4 7.1125 -1.1098
-11 -2 -3 11.2505 1.5994
-11 -2 -2 3.3931 -4.4055
-11 -2 -1 -3.2690 4.2294
-11 -1 -23 0.6353 0.3110
-11 -1 -22 1.2437 -0.4391
-11 -1 -21 -0.7194 2.8912
-11 -1 -20 -0.1274 1.1268
-11 -1 -19 1.6849 1.6141
-11 -1 -18 0.8650 -0.0632
-11 -1 -17 0.9439 -0.8682
-11 -1 -16 -2.2247 0.6249
-11 -1 -15 -0.4285 0.7119
-11 -1 -14 -1.1478 -2.2977
-11 -1 -13 0.5366 0.0567
-11 -1 -12 -2.0774 0.8081
-11 -1 -11 -3.2741 2.0927
-11 -1 -10 1.9698 -1.1257
-11 -1 -9 1.3253 9.1650
-11 -1 -8 -2.7899 3.6381
-11 -1 -7 -5.7494 -6.1661
-11 -1 -6 2.8883 2.9127
-11 -1 -5 -0.3254 3.1601
-11 -1 -4 8.1124 3.9696
-11 -1 -3 2.7768 -11.6007
-11 -1 -2 1.3382 0.8588
-11 -1 -1 -11.8321 -8.3778
-10 -9 -20 0.2993 -1.8749
-10 -9 -19 2.4146 -0.1535
-10 -9 -18 0.0911 -1.1116
-10 -9 -17 -1.7122 -0.6339
-10 -9 -16 0.9139 1.6711
-10 -9 -15 -2.0396 -1.0591
-10 -9 -14 -0.7421 1.1187
-10 -9 -13 0.8067 -0.9837
-10 -9 -12 -0.0016 0.0095
-10 -9 -11 -1.5928 -2.2086
-10 -9 -10 0.4306 -1.5479
-10 -9 -9 0.6525 0.7579
-10 -9 -8 -3.2572 1.1179
-10 -9 -7 -5.1562 -1.5307
-10 -9 -6 4.2546 -6.7437
-10 -9 -5 2.4404 3.4268
-10 -9 -4 -2.6319 -3.3780
-10 -9 -3 -1.9021 -0.0076
-10 -9 -2 1.7044 -4.4118
-10 -9 -1 -0.4119 0.1273
-10 -8 -21 1.1479 -1.1456
-10 -8 -20 2.0621 -0.7086
-10 -8 -19 1.2248 -2.4231
-10 -8 -18 -0.4646 1.8402
-10 -8 -17 -1.6328 -0.4635
-10 -8 -16 0.9110 -1.8114
-10 -8 -15 2.6746 1.0834
-10 -8 -14 0.5102 -1.9966
-10 -8 -13 -2.6520 1.1540
-10 -8 -12 -4.7124 1.9084
-10 -8 -11 -0.2535 2.7729
-10 -8 -10 2.9672 -0.8271
-10 -8 -9 2.8927 3.1173
-10 -8 -8 -4.2582 -1.3677
-10 -8 -7 -4.5146 -0.9473
-10 -8 -6 -0.2022 5.9500
-10 -8 -5 6.7299 4.7579
-10 -8 -4 1.0515 -8.3862
-10 -8 -3 0.4648 -7.2231
-10 -8 -2 -8.6724 6.1831
-10 -8 -1 2.2397 -1.4912
-10 -7 -22 0.6363 0.2289
-10 -7 -21 -0.0471 1.8629
-10 -7 -20 1.2160 -1.4854
-10 -7 -19 3.5489 -1.6710
-10 -7 -18 -0.9757 0.0160
-10 -7 -17 -2.9027 1.1581
-10 -7 -16 1.2336 -0.1717
-10 -7 -15 -0.8282 -2.9893
-10 -7 -14 -0.6111 0.0333
-10 -7 -13 3.9957 -3.9201
-10 -7 -12 -0.9664 1.3384
-10 -7 -11 -4.7485 -1.9049
-10 -7 -10 2.5065 1.0943
-10 -7 -9 4.7352 2.2807
-10 -7 -8 -5.4527 0.1419
-10 -7 -7 0.3955 -0.9222
-10 -7 -6 5.6870 -6.3627
-10 -7 -5 1.7243 10.4279
-10 -7 -4 -1.7770 -2.0773
-10 -7 -3 11.3277 -0.2975
-10 -7 -2 -0.1905 -1.0967
-10 -7 -1 -3.4273 1.0114
-10 -6 -23 0.0132 -0.5063
-10 -6 -22 -0.1815 1.1048
-10 -6 -21 0.9610 -0.0203
-10 -6 -20 1.1207 1.4590
-10 -6 -19 1.5780 -0.3324
-10 -6 -18 -0.0151 1.4026
-10 -6 -17 0.3820 2.1900
-10 -6 -16 3.6664 -0.2264
-10 -6 -15 1.5904 0.8039
-10 -6 -14 -3.9476 -1.6589
-10 -6 -13 -1.2815 2.0315
-10 -6 -12 -3.1290 1.2126
-10 -6 -11 -3.9443 -1.2382
-10 -6 -10 0.0864 -4.3042
-10 -6 -9 2.6380 -1.8239
-10 -6 -8 -11.3406 1.7553
-10 -6 -7 -4.1096 2.5723
-10 -6 -6 4.9854 4.9536
-10 -6 -5 6.6070 -7.4334
-10 -6 -4 -0.8829 -1.9237
-10 -6 -3 4.3059 -1.1646
-10 -6 -2 0.0234 7.0776
-10 -6 -1 -1.0686 -6.1768
-10 -5 -23 0.6395 0.5933
-10 -5 -21 0.1222 1.2176
-10 -5 -20 2.1067 -1.0334
-10 -5 -19 1.2281 -0.1410
-10 -5 -18 -3.2417 1.8389
-10 -5 -17 -0.8121 0.4521
-10 -5 -16 2.0831 -0.8516
-10 -5 -15 1.2778 -3.0055
-10 -5 -14 0.0777 -0.6345
-10 -5 -13 4.8778 -4.9987
-10 -5 -12 0.6916 3.4680
-10 -5 -11 -3.8794 4.6244
-10 -5 -10 5.1758 0.2439
-10 -5 -9 6.3367 -3.3139
-10 -5 -8 -6.5905 4.1287
-10 -5 -7 -0.3945 4.8568
-10 -5 -6 1.6445 2.6242
-10 -5 -5 -1.7723 5.9661
-10 -5 -4 5.9386 6.1206
-10 -5 -3 2.1575 -0.0099
-10 -5 -2 -12.6621 6.6678
-10 -5 -1 -2.8878 1.3945
-10 -4 -24 -0.5927 0.1395
-10 -4 -23 -0.5343 -0.7995
-10 -4 -22 -0.1092 0.8570
-10 -4 -21 -1.3754 -0.0836
-10 -4 -20 0.2003 0.6774
-10 -4 -19 0.8737 -1.2441
-10 -4 -18 -0.9134 0.2192
-10 -4 -17 1.6985 2.4932
-10 -4 -16 1.7526 0.8140
-10 -4 -15 -2.6665 -1.9623
-10 -4 -14 -0.8313 0.1516
-10 -4 -13 1.4851 0.0168
-10 -4 -12 -2.5448 -2.0333
-10 -4 -11 -3.8349 -3.2963
-10 -4 -10 3.8922 -1.6547
-10 -4 -9 -2.4205 -6.2522
-10 -4 -8 -10.4336 7.5328
-10 -4 -7 -2.8866 1.2840
-10 -4 -6 4.4691 -0.3418
-10 -4 -5 -1.8358 -2.8405
-10 -4 -4 3.0777 7.6240
-10 -4 -3 4.2338 9.5442
-10 -4 -2 -7.4638 0.7602
-10 -4 -1 1.5000 6.8486
-10 -3 -24 -1.0674 -0.2168
-10 -3 -23 -0.2672 -0.2126
-10 -3 -22 -0.5576 1.5679
-10 -3 -21 -0.0503 1.3001
-10 -3 -20 0.5873 0.5596
-10 -3 -19 -2.9266 1.6164
-10 -3 -18 -2.5802 1.2491
-10 -3 -17 0.7601 -0.9036
-10 -3 -16 3.9193 1.7787
-10 -3 -15 -1.1533 -2.2370
-10 -3 -14 0.3206 -1.4465
-10 -3 -13 4.2613 1.9030
-10 -3 -12 -3.0341 5.4248
-10 -3 -11 -2.1396 1.9410
-10 -3 -10 6.2107 -9.1616
-10 -3 -9 -3.3610 1.0937
-10 -3 -8 -10.4452 4.9894
-10 -3 -7 -5.4400 1.1776
-10 -3 -6 2.5299 -5.2712
-10 -3 -5 -4.4352 -0.3864
-10 -3 -4 3.0944 3.6427
-10 -3 -3 -15.9529 -0.3884
-10 -3 -2 -13.2194 3.2438
-10 -3 -1 3.3919 -5.2320
-10 -2 -24 -0.5428 -0.3525
-10 -2 -23 -0.3033 -1.3390
-10 -2 -22 -0.8917 1.2598
-10 -2 -21 -1.0410 -1.4209
-10 -2 -20 1.4779 -0.8924
-10 -2 -19 0.4243 -2.1471
-10 -2 -18 -1.0437 0.6558
-10 -2 -17 -0.6043 1.0295
-10 -2 -16 2.1108 -1.4513
-10 -2 -15 -0.4035 -1.0920
-10 -2 -14 2.7164 0.7096
-10 -2 -13 -0.7494 0.2005
-10 -2 -12 -1.2430 -2.4768
-10 -2 -11 0.7084 -1.0283
-10 -2 -10 3.4750 -1.6410
-10 -2 -9 -7.0368 -6.7367
-10 -2 -8 -5.8552 -0.5374
-10 -2 -7 0.4590 -1.2348
-10 -2 -6 -4.3525 1.9146
-10 -2 -5 -3.8974 3.7297
-10 -2 -4 -3.3595 -1.2111
-10 -2 -3 -1.6111 7.8943
-10 -2 -2 -21.8599 2.8422
-10 -2 -1 13.4914 10.2134
-10 -1 -24 -1.0060 -1.7941
-10 -1 -23 -0.0109 -0.4870
-10 -1 -22 0.1630 0.0538
-10 -1 -21 -0.6003 -0.0038
-10 -1 -20 -1.4148 -0.9285
-10 -1 -19 -2.3513 0.3347
-10 -1 -18 0.1328 -0.4907
-10 -1 -17 2.4851 1.9831
-10 -1 -16 3.3491 1.1693
-10 -1 -15 -0.8583 -1.1594
-10 -1 -14 -0.7709 -1.2608
-10 -1 -13 5.0695 4.5618
-10 -1 -12 -1.8966 -1.7260
-10 -1 -11 4.5538 -5.7635
-10 -1 -10 2.8127 -6.1290
-10 -1 -9 -3.7223 4.0734
-10 -1 -8 -4.6396 -12.6397
-10 -1 -7 1.4389 -9.8114
-10 -1 -6 11.7272 -6.3444
-10 -1 -5 -6.4763 -4.1489
-10 -1 -4 -4.5436 -4.7471
-10 -1 -3 -7.8488 -5.0421
-10 -1 -2 0.5575 0.1566
-10 -1 -1 0.6442 -7.6749
-9 -8 -22 -0.2512 0.3809
-9 -8 -21 0.1117 -0.9373
-9 -8 -20 -0.2728 0.9422
-9 -8 -19 -4.2635 1.0487
-9 -8 -18 -0.0733 2.2011
-9 -8 -17 3.1710 -0.4641
-9 -8 -16 -0.3593 -0.8502
-9 -8 -15 1.7336 1.0958
-9 -8 -14 0.4767 -2.0795
-9 -8 -13 -4.8121 1.9260
-9 -8 -12 -0.3304 -2.6231
-9 -8 -11 3.1711 1.2258
-9 -8 -10 -0.0251 1.6681
-9 -8 -9 -5.1189 -2.5358
-9 -8 -8 1.7426 -5.3125
-9 -8 -7 3.2880 1.0241
-9 -8 -6 -3.0549 15.1661
-9 -8 -5 -7.3039 -6.2619
-9 -8 -4 2.4299 -0.6365
-9 -8 -3 -7.3512 1.1394
-9 -8 -2 -1.9831 7.7641
-9 -8 -1 1.0763 -1.1839
-9 -7 -23 -0.0563 1.0747
-9 -7 -22 -1.3901 -1.0643
-9 -7 -21 -0.8145 -0.1040
-9 -7 -20 -1.0823 -0.1193
-9 -7 -19 -1.3171 0.8787
-9 -7 -18 -1.5222 -1.2175
-9 -7 -17 1.8099 -1.9530
-9 -7 -16 1.9178 -0.4476
-9 -7 -15 -3.7501 -1.7265
-9 -7 -14 4.4572 2.5381
-9 -7 -13 4.0660 -0.4240
-9 -7 -12 5.1798 -2.7683
-9 -7 -11 1.7335 -0.9328
-9 -7 -10 3.0559 3.6404
-9 -7 -9 -4.7802 1.0838
-9 -7 -8 0.7782 0.7520
-9 -7 -7 8.5487 -1.0396
-9 -7 -6 -1.9091 -7.9079
-9 -7 -5 -9.8497 0.3317
-9 -7 -4 -5.1722 7.4749
-9 -7 -3 -2.4118 8.8793
-9 -7 -2 -4.3961 -7.5640
-9 -7 -1 0.1927 6.1089
-9 -6 -24 0.2794 -0.0576
-9 -6 -23 -1.1731 -0.8296
-9 -6 -22 0.8969 -0.7066
-9 -6 -21 0.2697 -2.3808
-9 -6 -20 -0.4189 1.6629
-9 -6 -19 -4.3563 2.8539
-9 -6 -18 0.8965 -0.1959
-9 -6 -17 2.4734 -0.8188
-9 -6 -16 -1.5823 -0.4532
-9 -6 -15 -1.3481 3.7704
-9 -6 -14 -0.9329 -1.1427
-9 -6 -13 -2.1090 5.1509
-9 -6 -12 -0.8910 -2.2130
-9 -6 -11 5.7711 -2.0442
-9 -6 -10 -0.8031 -4.5928
-9 -6 -9 -7.5711 -3.9733
-9 -6 -8 4.9410 -4.7134
-9 -6 -7 2.3737 0.4940
-9 -6 -6 -0.7091 1.0556
-9 -6 -5 -2.9912 -13.8037
-9 -6 -4 0.3900 -6.0844
-9 -6 -3 -10.2067 5.9174
-9 -6 -2 2.9169 -1.8507
-9 -6 -1 10.3089 -5.7259
-9 -5 -24 -0.4113 -0.0331
-9 -5 -23 0.7545 -0.0610
-9 -5 -21 1.0176 -0.3759
-9 -5 -20 0.2212 -0.6817
-9 -5 -19 -1.4247 1.1941
-9 -5 -18 0.4677 -0.4715
-9 -5 -17 2.7449 -2.2871
-9 -5 -16 -1.0103 -1.4547
-9 -5 -15 -2.7438 2.5742
-9 -5 -14 5.9636 1.6544
-9 -5 -13 0.5169 0.3356
-9 -5 -12 -1.5140 1.5937
-9 -5 -11 4.7770 4.2022
-9 -5 -10 0.8760 2.3573
-9 -5 -9 -3.7930 7.5567
-9 -5 -8 4.3923 -2.2827
-9 -5 -7 12.6457 -8.0219
-9 -5 -6 -2.8520 -5.6417
-9 -5 -5 -5.3141 11.1916
-9 -5 -4 -2.6780 -3.2500
-9 -5 -3 -10.7098 -10.7850
-9 -5 -2 -2.7210 -4.1756
-9 -5 -1 9.3397 -4.9046
-9 -4 -25 -0.0614 -0.0544
-9 -4 -24 0.7080 -0.6990
-9 -4 -23 0.4080 -0.6130
-9 -4 -22 1.7140 -1.6205
-9 -4 -21 0.3497 -0.8659
-9 -4 -20 -1.0145 0.3095
-9 -4 -19 -0.5967 0.0821
-9 -4 -18 2.2451 -1.6061
-9 -4 -17 2.4830 0.7266
-9 -4 -16 -4.3679 -1.4551
-9 -4 -15 -0.0023 2.7271
-9 -4 -14 -0.3723 -0.3221
-9 -4 -13 -2.0812 1.8989
-9 -4 -12 0.4195 -4.5112
-9 -4 -11 7.4496 -9.2641
-9 -4 -10 -2.1871 1.0576
-9 -4 -9 -4.7583 3.5512
-9 -4 -8 10.3411 0.4945
-9 -4 -7 5.4565 -6.0600
-9 -4 -6 2.2149 -2.4623
-9 -4 -5 4.2987 -4.0132
-9 -4 -4 -9.5650 2.8314
-9 -4 -3 2.6001 0.1074
-9 -4 -2 13.6467 -4.9061
-9 -4 -1 11.6547 1.1891
-9 -3 -25 -0.5117 -0.7628
-9 -3 -24 1.1148 -0.8173
-9 -3 -23 0.8672 0.6520
-9 -3 -22 -0.4479 -0.5856
-9 -3 -21 1.4282 -0.3422
-9 -3 -20 -1.2597 -0.2389
-9 -3 -19 -2.4098 1.8818
-9 -3 -18 0.2920 -0.0596
-9 -3 -17 0.8127 -0.8120
-9 -3 -16 -2.6977 1.0697
-9 -3 -15 0.4395 2.9361
-9 -3 -14 -0.3121 1.0918
-9 -3 -13 -2.5479 -0.5477
-9 -3 -12 0.1729 4.1982
-9 -3 -11 7.9595 -1.6820
-9 -3 -10 -5.1634 2.9730
-9 -3 -9 1.4085 6.7350
-9 -3 -8 8.6701 -5.1318
-9 -3 -7 9.6425 -1.9432
-9 -3 -6 0.9698 3.4404
-9 -3 -5 3.4880 0.4747
-9 -3 -4 3.1689 -12.0447
-9 -3 -3 -10.9406 -7.1435
-9 -3 -2 27.6736 -1.9812
-9 -3 -1 9.4220 -8.8313
-9 -2 -25 -0.4010 -0.3912
-9 -2 -24 1.6629 1.2202
-9 -2 -23 1.1585 1.0615
-9 -2 -22 1.3655 0.4449
-9 -2 -21 0.5487 0.1064
-9 -2 -20 0.9789 0.2935
-9 -2 -19 2.4223 -1.2042
-9 -2 -18 1.5644 0.5239
-9 -2 -17 0.4619 0.6344
-9 -2 -16 -6.7329 -1.0808
-9 -2 -15 0.4817 1.0424
-9 -2 -14 0.9758 2.1398
-9 -2 -13 -3.9277 -3.0204
-9 -2 -12 5.0236 -0.8644
-9 -2 -11 -1.2407 2.1874
-9 -2 -10 -5.1697 12.6892
-9 -2 -9 -1.3012 1.5896
-9 -2 -8 11.7260 2.6050
-9 -2 -7 0.4026 0.4884
-9 -2 -6 -7.2023 6.7451
-9 -2 -5 0.3639 2.8802
-9 -2 -4 -3.6710 2.9637
-9 -2 -3 8.7247 -0.4054
-9 -2 -2 8.0023 1.0760
-9 -2 -1 2.9608 7.2178
-9 -1 -25 0.3854 -0.7945
-9 -1 -24 0.8372 -0.0347
-9 -1 -23 1.1919 1.9372
-9 -1 -22 0.3169 -1.7423
-9 -1 -21 0.3668 1.0787
-9 -1 -20 -3.7634 0.2492
-9 -1 -19 -0.1857 1.1908
-9 -1 -18 0.4903 1.1817
-9 -1 -17 1.8079 -0.2001
-9 -1 -16 -4.4040 2.7501
-9 -1 -15 -4.4285 -1.7096
-9 -1 -14 -1.3377 -1.4436
-9 -1 -13 0.0566 -2.1696
-9 -1 -12 2.1228 1.4611
-9 -1 -11 0.3590 -1.0502
-9 -1 -10 -2.9238 2.9910
-9 -1 -9 -2.0597 6.1274
-9 -1 -8 7.9842 1.7760
-9 -1 -7 3.8792 5.6433
-9 -1 -6 6.5287 -4.9389
-9 -1 -5 -2.7541 3.4555
-9 -1 -4 2.2738 -0.4338
-9 -1 -3 1.9082 11.5025
-9 -1 -2 23.5167 -8.5303
-9 -1 -1 -1.7036 7.3176
-8 -7 -24 -0.0989 0.4642
-8 -7 -23 1.8538 0.0673
-8 -7 -22 -0.3571 -1.0220
-8 -7 -21 -0.2052 1.6727
-8 -7 -20 -0.3345 0.4727
-8 -7 -19 4.3009 -1.9681
-8 -7 -18 0.3773 -1.8970
-8 -7 -17 -1.6207 0.1301
-8 -7 -16 0.2537 1.1339
-8 -7 -15 -0.8604 -1.0517
-8 -7 -14 1.0617 3.8782
-8 -7 -13 1.5476 -2.7711
-8 -7 -12 -0.0579 1.8427
-8 -7 -11 -6.5151 0.1041
-8 -7 -10 -0.4872 1.3088
-8 -7 -9 4.7808 4.1736
-8 -7 -8 -1.1530 14.1727
-8 -7 -7 -1.6430 -2.2297
-8 -7 -6 -0.3452 -12.1564
-8 -7 -5 8.9034 8.9206
-8 -7 -4 -2.0920 14.1845
-8 -7 -3 6.9939 -5.1233
-8 -7 -2 2.0262 -10.1145
-8 -7 -1 -4.5892 4.1565
-8 -6 -25 -0.0181 0.6876
-8 -6 -24 1.5732 -0.3486
-8 -6 -23 -0.0890 0.3365
-8 -6 -22 3.0292 0.6020
-8 -6 -21 -0.5841 1.5885
-8 -6 -20 -1.9069 0.3567
-8 -6 -19 0.7063 -0.9514
-8 -6 -18 1.6305 -0.4672
-8 -6 -17 -4.1088 0.6924
-8 -6 -16 -6.3006 2.0834
-8 -6 -15 5.6317 -2.4231
-8 -6 -14 -4.1742 -3.0372
-8 -6 -13 -2.9046 -1.9709
-8 -6 -12 -0.4883 1.2622
-8 -6 -11 -1.2777 -2.4364
-8 -6 -10 -5.5493 -3.7572
-8 -6 -9 5.3099 -4.8066
-8 -6 -8 8.7197 -1.5215
-8 -6 -7 -13.3878 7.1869
-8 -6 -6 -3.4764 8.8456
-8 -6 -5 7.7433 -5.1210
-8 -6 -4 7.9746 -2.5292
-8 -6 -3 5.9994 6.3770
-8 -6 -2 13.9579 3.8700
-8 -6 -1 -4.2454 2.2647
-8 -5 -25 -0.4430 0.1952
-8 -5 -24 0.1796 0.4065
-8 -5 -23 0.5884 0.2288
-8 -5 -22 -1.4715 1.6061
-8 -5 -21 -0.2366 1.5580
-8 -5 -20 -0.4486 -0.2128
-8 -5 -19 1.9496 -2.6361
-8 -5 -18 0.5417 0.1893
-8 -5 -17 -3.3461 -0.1886
-8 -5 -16 1.7784 2.7779
-8 -5 -15 -0.1408 -1.6354
-8 -5 -14 2.3864 0.2065
-8 -5 -13 -1.3799 -3.3151
-8 -5 -12 0.7489 -0.5903
-8 -5 -11 -5.7248 6.5180
-8 -5 -10 -3.3467 6.4915
-8 -5 -9 2.6301 5.0045
-8 -5 -8 -4.5119 0.1406
-8 -5 -7 -3.6814 -3.5252
-8 -5 -6 -5.2615 2.3443
-8 -5 -5 -3.7825 16.6206
-8 -5 -4 2.3170 -3.3680
-8 -5 -3 5.4722 -8.6876
-8 -5 -2 0.5727 -0.0867
-8 -5 -1 -15.1501 8.5225
-8 -4 -26 -0.2547 -0.3150
-8 -4 -25 1.6051 0.2991
-8 -4 -24 0.3867 1.0001
-8 -4 -23 -0.7473 1.2413
-8 -4 -22 0.6260 0.4487
-8 -4 -21 -1.0314 1.3990
-8 -4 -20 -0.2835 0.3224
-8 -4 -19 3.1873 -1.3918
-8 -4 -18 0.6567 -1.2110
-8 -4 -17 -3.3917 -0.3802
-8 -4 -16 1.5235 0.3618
-8 -4 -15 4.8819 -3.9536
-8 -4 -14 -3.2419 -1.1866
-8 -4 -13 1.4816 1.0936
-8 -4 -12 5.0614 -4.0623
-8 -4 -11 -8.5693 -0.2492
-8 -4 -10 -0.6724 -0.8230
-8 -4 -9 5.0103 -5.8353
-8 -4 -8 0.7156 -0.2768
-8 -4 -7 -16.6418 10.9003
-8 -4 -6 -2.2702 0.6775
-8 -4 -5 2.9945 -12.8254
-8 -4 -4 -0.3606 14.9766
-8 -4 -3 14.3957 12.4085
-8 -4 -2 -11.0541 -0.9311
-8 -4 -1 -20.6388 3.7895
-8 -3 -26 -0.2517 -0.2964
-8 -3 -25 0.7453 0.1474
-8 -3 -24 -0.6774 -0.4469
-8 -3 -23 -1.3053 0.2541
-8 -3 -22 -2.1350 -0.2386
-8 -3 -21 -1.1012 -0.7144
-8 -3 -20 -1.0158 -0.7022
-8 -3 -19 -0.2342 -0.5031
-8 -3 -18 -0.5955 -0.2850
-8 -3 -17 -3.9182 -0.9912
-8 -3 -16 4.7106 -0.1445
-8 -3 -15 -0.4205 -1.5259
-8 -3 -14 -0.3183 -2.1731
-8 -3 -13 1.6606 -0.4104
-8 -3 -12 -3.3140 1.3172
-8 -3 -11 -6.2843 6.2175
-8 -3 -10 -1.4401 -4.5620
-8 -3 -9 9.7620 -7.9067
-8 -3 -8 -9.3173 -6.3449
-8 -3 -7 -1.3133 5.6717
-8 -3 -6 -3.0511 5.5889
-8 -3 -5 -0.0342 2.1159
-8 -3 -4 9.2826 -12.4533
-8 -3 -3 7.9142 8.5984
-8 -3 -2 -5.4986 4.3323
-8 -3 -1 -17.6034 0.8360
-8 -2 -26 0.6714 -0.1632
-8 -2 -25 0.5228 1.2264
-8 -2 -24 -1.1409 1.1950
-8 -2 -23 -2.5276 -1.6050
-8 -2 -22 -0.4270 0.8230
-8 -2 -21 -1.6496 0.4116
-8 -2 -20 1.9204 1.1589
-8 -2 -19 2.9034 -0.3008
-8 -2 -18 0.6264 0.1959
-8 -2 -17 -1.6838 0.7951
-8 -2 -16 3.1160 -2.9356
-8 -2 -15 5.7913 -0.6623
-8 -2 -14 0.6569 -1.0167
-8 -2 -13 4.0926 1.9494
-8 -2 -12 -2.6625 -3.4525
-8 -2 -11 -9.4047 3.2286
-8 -2 -10 0.4517 -3.7685
-8 -2 -9 6.9849 -6.3560
-8 -2 -8 -7.8114 2.5254
-8 -2 -7 -10.9775 -5.2387
-8 -2 -6 -6.1668 -1.2423
-8 -2 -5 -5.6238 -2.0935
-8 -2 -4 -4.2266 17.0095
-8 -2 -3 7.9262 -16.8560
-8 -2 -2 -25.9601 1.0283
-8 -2 -1 -26.5508 -12.0617
-8 -1 -26 0.2185 -0.1505
-8 -1 -25 1.8209 0.7192
-8 -1 -24 -0.3968 -0.2777
-8 -1 -23 0.5120 -1.3061
-8 -1 -22 -0.6622 -0.9889
-8 -1 -21 0.0086 -1.5486
-8 -1 -20 -0.2370 0.6360
-8 -1 -19 -0.6843 1.4124
-8 -1 -18 -1.0733 -0.5808
-8 -1 -17 -0.1329 -0.2414
-8 -1 -16 3.3445 2.1005
-8 -1 -15 2.5308 -0.1926
-8 -1 -14 -2.0033 -0.4438
-8 -1 -13 4.2160 2.4195
-8 -1 -12 -2.0134 1.8181
-8 -1 -11 4.0631 -3.7182
-8 -1 -10 4.6907 -7.5032
-8 -1 -9 8.6075 0.5876
-8 -1 -8 -6.6055 -0.1476
-8 -1 -7 2.3815 0.7308
-8 -1 -6 7.0469 -1.9054
-8 -1 -5 -1.0586 -2.0094
-8 -1 -4 0.5798 -2.2987
-8 -1 -3 2.7212 4.2508
-8 -1 -2 -1.7300 0.5494
-8 -1 -1 -7.8870 -4.0012
-7 -6 -25 0.9086 -0.4164
-7 -6 -24 -0.1582 -1.4166
-7 -6 -23 -1.3773 0.5953
-7 -6 -22 0.3672 1.0553
-7 -6 -21 -0.9034 -1.3581
-7 -6 -20 0.7294 -1.9218
-7 -6 -19 -0.2471 1.6198
-7 -6 -18 -1.0214 0.5250
-7 -6 -17 1.6967 0.6153
-7 -6 -16 0.0382 -1.7129
-7 -6 -15 2.9715 -0.3283
-7 -6 -14 -2.1744 -0.7423
-7 -6 -13 0.0433 2.0029
-7 -6 -12 0.4720 4.4171
-7 -6 -11 3.9428 -1.4088
-7 -6 -10 1.9317 -2.4972
-7 -6 -9 3.9647 -5.7209
-7 -6 -8 0.9352 -13.7425
-7 -6 -7 1.4163 5.3331
-7 -6 -6 2.8076 11.6652
-7 -6 -5 0.1034 -11.7519
-7 -6 -4 1.4609 -10.6517
-7 -6 -3 -0.5711 7.5994
-7 -6 -2 -3.7932 15.5169
-7 -6 -1 6.2116 -6.8214
-7 -5 -26 1.2438 -0.3647
-7 -5 -25 -0.7765 -0.1835
-7 -5 -24 -1.4555 -0.3967
-7 -5 -23 -0.6157 -2.2377
-7 -5 -22 -1.6656 -0.3103
-7 -5 -21 0.9738 -1.8640
-7 -5 -20 3.1784 -0.2482
-7 -5 -19 -2.5621 1.1364
-7 -5 -18 -2.8363 1.7842
-7 -5 -17 4.6439 2.6989
-7 -5 -16 5.6076 -1.4295
-7 -5 -15 -7.7678 3.9639
-7 -5 -14 -0.3067 1.2136
-7 -5 -13 1.6044 -0.4740
-7 -5 -12 -3.9323 -0.2060
-7 -5 -11 3.3166 2.8695
-7 -5 -10 4.5145 1.9773
-7 -5 -9 -6.1148 1.3727
-7 -5 -8 -14.6324 3.2508
-7 -5 -7 13.8665 -11.6779
-7 -5 -6 8.3226 -4.9367
-7 -5 -5 -5.6098 12.7449
-7 -5 -4 -8.4987 -8.2990
-7 -5 -3 -7.2547 -17.8598
-7 -5 -2 -6.7469 3.1696
-7 -5 -1 10.4019 3.3226
-7 -4 -26 0.3160 0.3100
-7 -4 -25 0.2613 -0.6707
-7 -4 -24 -0.4695 1.1124
-7 -4 -23 0.1811 -0.3591
-7 -4 -22 1.0638 -0.5566
-7 -4 -21 -0.1908 -0.1663
-7 -4 -20 2.0316 0.2563
-7 -4 -19 0.2917 2.2261
-7 -4 -18 -1.9448 2.9287
-7 -4 -17 3.3435 1.0910
-7 -4 -16 -0.7218 -0.4874
-7 -4 -15 1.5793 0.4110
-7 -4 -14 -1.3637 2.2410
-7 -4 -13 0.1742 2.8209
-7 -4 -12 0.1310 1.3965
-7 -4 -11 4.5343 -5.5810
-7 -4 -10 11.1351 -6.1011
-7 -4 -9 -3.2236 -0.8551
-7 -4 -8 0.7172 9.3775
-7 -4 -7 -6.0876 5.9126
-7 -4 -6 9.6847 -8.1518
-7 -4 -5 1.1990 -15.5147
-7 -4 -4 -2.6407 18.0937
-7 -4 -3 -17.7579 -2.7633
-7 -4 -2 -6.5497 -5.7005
-7 -4 -1 13.2412 -14.3328
-7 -3 -27 0.1652 -0.6592
-7 -3 -26 0.2835 0.0377
-7 -3 -25 -1.3513 -0.5808
-7 -3 -24 -0.6330 -1.7644
-7 -3 -23 2.4017 0.2189
-7 -3 -22 1.4528 -0.6055
-7 -3 -21 1.5285 -0.5287
-7 -3 -20 0.3281 -2.4436
-7 -3 -19 -3.8036 -1.3185
-7 -3 -18 -1.3072 -0.0465
-7 -3 -17 2.4048 0.2959
-7 -3 -16 -1.6454 0.0449
-7 -3 -15 -7.5434 0.5976
-7 -3 -14 2.0693 0.2786
-7 -3 -13 -2.8796 -2.2184
-7 -3 -12 -3.6837 6.9538
-7 -3 -11 9.7510 -1.8901
-7 -3 -10 5.9028 0.0652
-7 -3 -9 -8.8866 1.7759
-7 -3 -8 -0.4421 -0.6992
-7 -3 -7 13.8626 -5.0206
-7 -3 -6 2.6198 -1.0596
-7 -3 -5 4.2454 11.8585
-7 -3 -4 2.6874 -24.6510
-7 -3 -3 -7.1888 6.3699
-7 -3 -2 5.7000 7.5698
-7 -3 -1 30.6914 20.9091
-7 -2 -27 0.0579 -0.0360
-7 -2 -26 0.0061 0.0733
-7 -2 -25 -1.9083 -0.0559
-7 -2 -24 0.0168 -0.3798
-7 -2 -23 -0.9122 0.1203
-7 -2 -22 0.9756 0.3438
-7 -2 -21 0.7249 2.4103
-7 -2 -20 1.3142 0.5146
-7 -2 -19 -1.2632 0.1036
-7 -2 -18 -1.3470 0.0791
-7 -2 -17 1.7205 0.9254
-7 -2 -16 -1.9098 0.8737
-7 -2 -15 -2.2841 1.0595
-7 -2 -14 -0.3329 1.1951
-7 -2 -13 -2.1954 0.8406
-7 -2 -12 0.6965 -1.7693
-7 -2 -11 4.3160 -3.1230
-7 -2 -10 5.1141 4.4018
-7 -2 -9 -15.6744 9.2024
-7 -2 -8 3.6079 2.6518
-7 -2 -7 2.2430 -8.3956
-7 -2 -6 2.9333 -9.8240
-7 -2 -5 -1.9671 0.8835
-7 -2 -4 -0.4530 8.0938
-7 -2 -3 -16.7583 -17.5939
-7 -2 -2 2.3459 -13.2249
-7 -2 -1 21.7116 0.3752
-7 -1 -27 0.0579 -0.3206
-7 -1 -26 0.3378 0.2514
-7 -1 -25 -0.6683 -0.1823
-7 -1 -24 -0.0731 0.0312
-7 -1 -23 3.0583 2.4899
-7 -1 -22 0.0873 0.5587
-7 -1 -21 1.5412 0.0714
-7 -1 -20 -1.8741 -0.9636
-7 -1 -19 -2.6932 -1.0948
-7 -1 -18 0.0218 -1.6723
-7 -1 -17 1.6021 -1.2075
-7 -1 -16 -2.1852 1.2065
-7 -1 -15 -8.3310 -2.5533
-7 -1 -14 -0.2183 -1.2862
-7 -1 -13 -1.9747 -0.7188
-7 -1 -12 0.6491 1.3757
-7 -1 -11 7.7719 0.9792
-7 -1 -10 3.1873 -0.4845
-7 -1 -9 -11.8501 11.0805
-7 -1 -8 -2.5197 -1.4932
-7 -1 -7 15.0618 13.7111
-7 -1 -6 3.5538 0.0257
-7 -1 -5 12.0761 0.1437
-7 -1 -4 -6.4838 -12.7665
-7 -1 -3 2.2966 24.6025
-7 -1 -2 -3.7655 7.5234
-7 -1 -1 36.6674 4.0687
-6 -5 -27 0.5291 -0.0997
-6 -5 -26 -0.1649 -1.3366
-6 -5 -25 -1.4782 0.8144
-6 -5 -24 0.3860 -0.2347
-6 -5 -23 0.7331 -0.3824
-6 -5 -22 -0.0739 -0.8020
-6 -5 -21 2.8336 0.5577
-6 -5 -20 -1.2965 0.7169
-6 -5 -19 -2.6333 -0.9334
-6 -5 -18 1.5797 -3.7224
-6 -5 -17 -0.3259 -1.2793
-6 -5 -16 -0.6672 -1.1908
-6 -5 -15 -3.8133 0.8176
-6 -5 -14 1.5276 -0.3701
-6 -5 -13 1.9007 -1.7086
-6 -5 -12 -0.1334 -2.2953
-6 -5 -11 1.0887 0.7551
-6 -5 -10 -6.4423 3.3071
-6 -5 -9 -9.4299 4.7646
-6 -5 -8 1.0582 2.5115
-6 -5 -7 14.6416 -7.9205
-6 -5 -6 -4.9413 -8.4084
-6 -5 -5 0.9377 11.8909
-6 -5 -4 -1.3074 -6.8941
-6 -5 -3 14.3986 -2.7137
-6 -5 -2 5.4129 -6.2086
-6 -5 -1 1.3978 10.3572
-6 -4 -27 0.4318 -0.1703
-6 -4 -26 -0.3675 0.5841
-6 -4 -25 0.2831 -0.2892
-6 -4 -24 1.6356 1.5627
-6 -4 -23 -0.3433 1.2039
-6 -4 -22 -0.8811 0.3450
-6 -4 -21 -1.4605 0.2184
-6 -4 -20 -2.4248 1.5244
-6 -4 -19 3.4575 1.9313
-6 -4 -18 3.3783 0.3364
-6 -4 -17 -3.9923 -3.0104
-6 -4 -16 -3.4289 1.0385
-6 -4 -15 8.1466 -0.1661
-6 -4 -14 1.5119 0.4426
-6 -4 -13 -2.2072 4.5262
-6 -4 -12 3.7571 -3.4312
-6 -4 -11 -3.5948 -0.7981
-6 -4 -10 -7.1853 -0.9036
-6 -4 -9 7.3737 8.1525
-6 -4 -8 10.5852 -0.4313
-6 -4 -7 -12.6778 9.3386
-6 -4 -6 -6.0282 5.3191
-6 -4 -5 1.9020 -13.0755
-6 -4 -4 9.1082 15.4048
-6 -4 -3 1.1756 8.6682
-6 -4 -2 13.8754 -8.2576
-6 -4 -1 -13.8278 -25.1038
-6 -3 -27 0.4597 0.3884
-6 -3 -26 -0.5222 0.3204
-6 -3 -25 1.0802 0.0867
-6 -3 -24 0.2782 -0.4250
-6 -3 -23 1.0708 0.1512
-6 -3 -22 -0.0141 0.5847
-6 -3 -21 1.3156 -1.0782
-6 -3 -20 -2.8503 -0.0190
-6 -3 -19 1.0969 -1.7131
-6 -3 -18 3.9419 -1.8476
-6 -3 -17 0.5846 -0.2305
-6 -3 -16 -0.3934 -1.1422
-6 -3 -15 -0.9892 -0.1883
-6 -3 -14 2.4002 -1.7576
-6 -3 -13 -1.0183 -3.2907
-6 -3 -12 2.2787 -1.0262
-6 -3 -11 -5.1909 2.0730
-6 -3 -10 -17.9393 4.2893
-6 -3 -9 7.1111 -6.5456
-6 -3 -8 9.4208 -9.2447
-6 -3 -7 10.2532 -1.9126
-6 -3 -6 -14.0881 21.5334
-6 -3 -5 2.3044 9.4184
-6 -3 -4 -1.4970 -15.5091
-6 -3 -3 27.3062 12.5311
-6 -3 -2 4.1913 24.9775
-6 -3 -1 -10.9938 10.8290
-6 -2 -27 -0.2866 0.4635
-6 -2 -26 -1.0415 0.2956
-6 -2 -25 0.5824 0.4977
-6 -2 -24 1.3949 -0.1176
-6 -2 -23 -2.6125 -2.0091
-6 -2 -22 -0.6494 -0.9372
-6 -2 -21 -1.2141 -0.9745
-6 -2 -20 -0.8166 2.3748
-6 -2 -19 1.7610 2.4059
-6 -2 -18 -0.4843 0.2208
-6 -2 -17 -3.0596 -0.0932
-6 -2 -16 -1.6584 0.0537
-6 -2 -15 8.0457 2.1946
-6 -2 -14 -2.7132 1.5977
-6 -2 -13 2.2319 0.0510
-6 -2 -12 4.7826 -7.4202
-6 -2 -11 -4.0581 -0.4464
-6 -2 -10 -9.5207 5.6493
-6 -2 -9 5.8176 -2.2791
-6 -2 -8 7.5478 -1.0396
-6 -2 -7 -13.6971 -4.7327
-6 -2 -6 2.5606 1.6454
-6 -2 -5 -15.5850 -6.0991
-6 -2 -4 1.5102 16.7058
-6 -2 -3 2.6102 -14.8222
-6 -2 -2 31.3333 -12.6644
-6 -2 -1 -30.4457 -16.1698
-6 -1 -27 -0.4949 0.0360
-6 -1 -26 0.0578 0.0882
-6 -1 -25 0.7211 0.5657
-6 -1 -24 0.2255 1.7139
-6 -1 -23 0.3847 0.2010
-6 -1 -22 -0.9040 1.0002
-6 -1 -21 -2.7433 -2.7260
-6 -1 -20 -1.5228 -0.0689
-6 -1 -19 0.9136 0.5795
-6 -1 -18 3.4415 1.9110
-6 -1 -17 -1.5382 -2.5280
-6 -1 -16 -1.6157 1.2250
-6 -1 -15 3.6915 -3.0068
-6 -1 -14 2.3950 -0.1551
-6 -1 -13 -1.3543 -1.4120
-6 -1 -12 1.0655 -0.2760
-6 -1 -11 -1.7239 1.5452
-6 -1 -10 -14.0734 -2.9280
-6 -1 -9 13.6525 -4.5608
-6 -1 -8 2.3459 3.2628
-6 -1 -7 -8.0233 10.3160
-6 -1 -6 -3.3996 9.1113
-6 -1 -5 0.2879 -6.9223
-6 -1 -4 -3.2683 1.4962
-6 -1 -3 5.9416 12.6482
-6 -1 -2 10.7108 17.9721
-6 -1 -1 -25.8778 -19.2202
-5 -4 -27 -2.0489 -0.2061
-5 -4 -26 0.5311 -0.2630
-5 -4 -25 0.2601 -0.2362
-5 -4 -24 -0.3473 0.7394
-5 -4 -23 -1.3905 0.0526
-5 -4 -22 -0.0786 -0.4468
-5 -4 -21 -4.2543 0.1604
-5 -4 -20 1.5740 -1.0994
-5 -4 -19 0.8482 0.6888
-5 -4 -18 -2.3877 2.5617
-5 -4 -17 -4.0998 0.4106
-5 -4 -16 0.8753 1.8136
-5 -4 -15 5.3407 -0.7439
-5 -4 -14 -1.9329 -0.5308
-5 -4 -13 1.9400 1.8354
-5 -4 -12 -1.2940 1.2104
-5 -4 -11 -0.5062 1.1343
-5 -4 -10 10.7058 -2.3279
-5 -4 -9 11.3067 -0.7721
-5 -4 -8 -7.6127 -0.1506
-5 -4 -7 -32.8471 7.0248
-5 -4 -6 8.6357 -12.5359
-5 -4 -5 0.2766 -9.6473
-5 -4 -4 1.6043 5.8330
-5 -4 -3 -27.6187 -0.5335
-5 -4 -2 -3.9712 -17.2648
-5 -4 -1 -15.1420 -8.8250
-5 -3 -28 0.4331 0.6722
-5 -3 -27 0.0069 0.1132
-5 -3 -26 -0.0504 -0.7600
-5 -3 -25 0.4910 -1.0868
-5 -3 -24 -1.4446 -0.5808
-5 -3 -23 1.0257 0.7259
-5 -3 -22 1.3135 0.8518
-5 -3 -21 0.6637 1.3386
-5 -3 -20 1.8265 -1.3790
-5 -3 -19 -1.0824 -4.1711
-5 -3 -18 -0.2593 0.0076
-5 -3 -17 3.8134 3.0103
-5 -3 -16 5.6355 0.2846
-5 -3 -15 -6.4556 -2.1494
-5 -3 -14 2.6856 -1.8454
-5 -3 -13 1.9972 -4.4493
-5 -3 -12 -0.6222 6.1025
-5 -3 -11 -1.5873 2.9626
-5 -3 -10 12.1135 -3.4871
-5 -3 -9 -1.3773 -12.6159
-5 -3 -8 -6.6560 1.4789
-5 -3 -7 13.1572 2.0094
-5 -3 -6 -3.0910 -6.3025
-5 -3 -5 5.2446 1.0833
-5 -3 -4 -6.0819 -8.3447
-5 -3 -3 2.1218 1.2852
-5 -3 -2 -43.1315 7.3105
-5 -3 -1 3.9052 13.9675
-5 -2 -28 -0.2864 -0.7637
-5 -2 -27 0.9249 -0.7701
-5 -2 -26 0.9304 -0.6218
-5 -2 -25 0.2121 -0.1870
-5 -2 -24 -0.5063 -1.4713
-5 -2 -23 -0.0996 0.2971
-5 -2 -22 -0.0829 -0.7736
-5 -2 -21 0.5339 0.8014
-5 -2 -20 3.2920 0.1001
-5 -2 -19 0.3416 0.8108
-5 -2 -18 -5.3162 -3.0541
-5 -2 -17 -1.7769 0.7571
-5 -2 -16 3.9113 0.3832
-5 -2 -15 0.6116 1.6197
-5 -2 -14 -5.6175 2.1562
-5 -2 -13 2.3291 2.1715
-5 -2 -12 -2.3160 4.7314
-5 -2 -11 -0.6767 1.5457
-5 -2 -10 22.5561 -0.8418
-5 -2 -9 -2.8587 7.8111
-5 -2 -8 -17.7937 3.4947
-5 -2 -7 -2.2686 -2.9281
-5 -2 -6 19.6933 -26.2599
-5 -2 -5 2.5197 -3.8604
-5 -2 -4 1.8658 5.3746
-5 -2 -3 -11.1878 -0.9336
-5 -2 -2 -21.9496 -33.5432
-5 -2 -1 2.2870 9.7449
-5 -1 -27 0.3233 0.4949
-5 -1 -26 0.5933 -0.3708
-5 -1 -25 -0.4119 0.4228
-5 -1 -24 -2.0283 0.8678
-5 -1 -23 0.5996 1.0922
-5 -1 -22 -0.7612 0.8029
-5 -1 -21 -0.6774 0.2105
-5 -1 -20 1.5228 -1.2372
-5 -1 -19 -0.4716 -0.3861
-5 -1 -18 1.0780 0.8597
-5 -1 -17 0.5142 2.3905
-5 -1 -16 4.2205 0.7787
-5 -1 -15 -5.1601 -1.8852
-5 -1 -14 2.4417 -1.9225
-5 -1 -13 -0.6203 2.0047
-5 -1 -12 -8.2198 5.5072
-5 -1 -11 -4.5233 -1.5178
-5 -1 -10 4.8953 -11.2009
-5 -1 -9 2.6576 -0.8319
-5 -1 -8 -22.9779 7.1737
-5 -1 -7 3.0599 1.7747
-5 -1 -6 -6.1543 1.0065
-5 -1 -5 17.4138 -7.5941
-5 -1 -4 2.6787 -4.9818
-5 -1 -3 -4.4202 1.7619
-5 -1 -2 -33.3961 4.7767
-5 -1 -1 15.9374 -17.3001
-4 -3 -28 0.5091 1.3072
-4 -3 -27 0.2334 0.6164
-4 -3 -26 -0.9553 2.1169
-4 -3 -25 -1.9785 -0.2011
-4 -3 -24 0.6019 0.9106
-4 -3 -23 0.6020 -0.0147
-4 -3 -22 -0.0933 -0.0292
-4 -3 -21 1.8660 -0.0186
-4 -3 -20 -1.6187 1.3797
-4 -3 -19 -2.8018 -0.6333
-4 -3 -18 2.5608 2.4823
-4 -3 -17 4.7116 0.1153
-4 -3 -16 -2.4035 -1.8314
-4 -3 -15 -7.4827 -0.0658
-4 -3 -14 3.5887 -2.4781
-4 -3 -13 -0.4082 -0.9999
-4 -3 -12 0.9268 -5.3753
-4 -3 -11 5.4981 -2.8336
-4 -3 -10 -11.8405 -1.1357
-4 -3 -9 -20.6371 -0.8085
-4 -3 -8 12.8769 6.6032
-4 -3 -7 29.0599 -5.0892
-4 -3 -6 -13.2604 21.7137
-4 -3 -5 -14.0064 8.9357
-4 -3 -4 -0.6067 10.4356
-4 -3 -3 10.1326 -7.7239
-4 -3 -2 13.7832 21.1233
-4 -3 -1 44.7913 0.0492
-4 -2 -28 -0.2549 -0.9570
-4 -2 -27 -0.3379 -0.8603
-4 -2 -26 0.6828 0.5844
-4 -2 -25 -0.7434 1.3418
-4 -2 -24 0.9369 -0.3038
-4 -2 -23 -0.4180 -0.3729
-4 -2 -22 -0.0722 -1.1695
-4 -2 -21 1.5890 -0.9720
-4 -2 -20 -1.2435 1.5291
-4 -2 -19 -0.1076 1.0017
-4 -2 -18 -2.5145 -1.5777
-4 -2 -17 0.4568 -6.7652
-4 -2 -16 -6.2230 -1.8746
-4 -2 -15 2.9792 -2.8549
-4 -2 -14 -6.0546 2.4786
-4 -2 -13 -1.4098 -0.6284
-4 -2 -12 1.8919 -6.5896
-4 -2 -11 7.3798 -4.9327
-4 -2 -10 -4.7298 7.9887
-4 -2 -9 -9.0618 16.6261
-4 -2 -8 8.8628 -9.7552
-4 -2 -7 -1.4961 -1.4113
-4 -2 -6 11.0857 3.9736
-4 -2 -5 -9.0789 14.4203
-4 -2 -4 -11.3590 4.2948
-4 -2 -3 -5.8013 -3.4227
-4 -2 -2 28.8514 1.0019
-4 -2 -1 20.3597 7.6168
-4 -1 -28 -0.0765 0.0632
-4 -1 -27 -1.4166 0.2690
-4 -1 -26 -2.1460 -1.0413
-4 -1 -25 -0.5379 1.3280
-4 -1 -24 0.4771 0.3568
-4 -1 -23 0.3176 -1.1507
-4 -1 -22 -1.2298 -0.8630
-4 -1 -21 -1.1613 -0.7735
-4 -1 -20 -2.1697 -1.8050
-4 -1 -19 -2.8305 -0.0965
-4 -1 -18 9.0046 3.2857
-4 -1 -17 0.9327 -2.9742
-4 -1 -16 -3.5125 0.2594
-4 -1 -15 0.0370 -3.6589
-4 -1 -14 10.8247 -1.3275
-4 -1 -13 -0.9791 -1.1485
-4 -1 -12 -0.2795 -5.3705
-4 -1 -11 10.5402 -9.3022
-4 -1 -10 -24.5344 -1.9495
-4 -1 -9 -11.5369 -4.3889
-4 -1 -8 12.3853 -10.7093
-4 -1 -7 -2.2541 -1.0152
-4 -1 -6 -23.0713 11.7122
-4 -1 -5 -7.6701 5.3248
-4 -1 -4 0.5521 -4.9328
-4 -1 -3 -15.7465 -5.2133
-4 -1 -2 71.8419 17.7945
-4 -1 -1 22.4160 -5.7346
-3 -2 -28 -0.1672 -0.5106
-3 -2 -27 1.4206 -0.2508
-3 -2 -26 1.5751 1.1072
-3 -2 -25 3.4376 -0.3297
-3 -2 -24 -0.5864 -0.7469
-3 -2 -23 -0.8073 0.3353
-3 -2 -22 0.6850 2.0417
-3 -2 -21 -0.8385 0.0090
-3 -2 -20 1.1518 0.4639
-3 -2 -19 5.0285 0.4189
-3 -2 -18 -3.7879 -3.5455
-3 -2 -17 -5.5753 0.8326
-3 -2 -16 2.2119 1.9863
-3 -2 -15 7.0188 1.3088
-3 -2 -14 -5.6706 2.3177
-3 -2 -13 -3.2468 -0.0942
-3 -2 -12 0.7984 2.2532
-3 -2 -11 -12.3765 6.3317
-3 -2 -10 10.5669 10.3598
-3 -2 -9 33.4704 -0.8367
-3 -2 -8 -9.0991 2.5654
-3 -2 -7 -17.4143 8.7138
-3 -2 -6 13.3351 1.5877
-3 -2 -5 16.2598 -10.3214
-3 -2 -4 -0.1328 -20.4207
-3 -2 -3 29.6859 11.5815
-3 -2 -2 -38.2649 -6.1790
-3 -2 -1 -88.7684 -3.3201
-3 -1 -28 -0.5215 0.7772
-3 -1 -27 -0.7491 -0.9016
-3 -1 -26 -1.7580 0.0578
-3 -1 -25 1.1573 -2.1780
-3 -1 -24 0.9994 0.2176
-3 -1 -23 -0.1811 -2.2209
-3 -1 -22 0.2807 1.7600
-3 -1 -21 -1.2937 0.5685
-3 -1 -20 -0.2944 -2.0171
-3 -1 -19 2.6401 4.2979
-3 -1 -18 1.8319 -0.8413
-3 -1 -17 -5.0689 9.2707
-3 -1 -16 -2.5457 1.0418
-3 -1 -15 1.6322 8.2840
-3 -1 -14 3.2005 -1.5523
-3 -1 -13 -0.2161 2.5285
-3 -1 -12 -3.5022 4.5703
-3 -1 -11 -13.4548 -6.2993
-3 -1 -10 -6.1177 -10.3209
-3 -1 -9 17.1990 -27.6561
-3 -1 -8 8.0257 8.2015
-3 -1 -7 -15.3654 -15.2151
-3 -1 -6 -6.7640 -1.2219
-3 -1 -5 8.1624 -8.3844
-3 -1 -4 16.0041 -5.7789
-3 -1 -3 29.2975 33.9787
-3 -1 -2 16.0823 0.2730
-3 -1 -1 -52.8709 48.8859
-2 -1 -28 0.0548 -0.0087
-2 -1 -27 0.9434 -0.5906
-2 -1 -26 -1.9141 -2.7364
-2 -1 -25 -1.1776 0.6640
-2 -1 -24 0.2249 0.4775
-2 -1 -23 1.3449 -0.6038
-2 -1 -22 -0.6624 -0.7844
-2 -1 -21 0.2736 -0.3193
-2 -1 -20 -0.2967 0.1469
-2 -1 -19 -5.0324 1.2225
-2 -1 -18 4.5035 2.4449
-2 -1 -17 6.2188 0.6336
-2 -1 -16 -0.4444 0.4844
-2 -1 -15 -5.3062 0.0244
-2 -1 -14 5.3851 -0.9964
-2 -1 -13 1.5905 0.8004
-2 -1 -12 -0.7990 1.2411
-2 -1 -11 19.1253 -10.9235
-2 -1 -10 -6.5230 -16.8682
-2 -1 -9 -17.8504 1.2549
-2 -1 -8 2.1463 -15.9209
-2 -1 -7 27.0500 -16.6762
-2 -1 -6 -6.3478 -18.9806
-2 -1 -5 4.0833 10.0394
-2 -1 -4 -0.3501 14.3938
-2 -1 -3 -51.8409 3.7025
-2 -1 -2 49.4378 -2.7265
-2 -1 -1 101.8325 24.6174
0 0 4 111.4574 -0.0308
0 0 8 -97.5508 -0.1660
0 0 12 -30.7123 -0.0763
0 0 20 10.9825 -0.0877
0 0 24 -8.3622 -0.0658
0 0 28 -2.9157 -0.0139
1 0 1 -46.3474 46.5195
1 0 2 -23.7426 -0.0775
1 0 3 25.5640 25.4797
1 0 4 0.0101 8.2156
1 0 5 -9.6921 9.8199
1 0 6 0.5028 -0.0501
1 0 7 -20.0397 -20.2610
1 0 8 -0.0257 0.2326
1 0 9 -1.3785 1.4375
1 0 10 1.6948 0.0049
1 0 11 -12.5829 -12.5542
1 0 12 0.0091 6.7275
1 0 13 -0.6757 0.9058
1 0 14 -2.0427 -0.1175
1 0 15 1.9206 1.7684
1 0 16 -0.0152 3.2838
1 0 17 -2.7056 2.7645
1 0 18 -1.9294 -0.0157
1 0 19 2.6354 2.6434
1 0 20 0.0505 -0.1302
1 0 21 0.6519 -0.4606
1 0 22 0.2057 -0.0052
1 0 23 -0.3272 -0.4118
1 0 24 -0.0146 0.3735
1 0 25 -0.1630 0.2029
1 0 26 0.9799 -0.0094
1 0 27 -1.3757 -1.3697
1 0 28 0.0275 1.6389
1 1 0 -247.0340 -0.1723
1 1 1 0.0221 -112.3309
1 1 2 30.1345 0.0457
1 1 3 0.0442 -57.2605
1 1 4 -62.8184 -0.0066
1 1 5 0.0143 -18.4713
1 1 6 -2.2620 0.0009
1 1 7 -0.0348 18.7928
1 1 8 72.7166 0.0492
1 1 9 -0.0105 33.2042
1 1 10 -9.0901 0.0020
1 1 11 0.0067 14.2614
1 1 12 16.6827 0.0372
1 1 13 -0.0293 3.0746
1 1 14 -0.0844 -0.0046
1 1 15 -0.0521 -7.8972
1 1 16 -18.7127 -0.0161
1 1 17 -0.0182 -5.9786
1 1 18 0.7360 -0.0033
1 1 19 -0.0023 -5.7705
1 1 20 -7.4046 0.0307
1 1 21 0.0516 -3.0484
1 1 22 1.2349 0.0428
1 1 23 0.0008 3.5568
1 1 24 6.3772 -0.0003
1 1 25 -0.0257 2.7793
1 1 26 -1.3615 -0.0169
1 1 27 -0.0189 2.6031
1 1 28 1.3620 0.0143
2 0 0 135.4602 0.2240
2 0 2 -0.0262 9.5866
2 0 3 -52.2632 52.1761
2 0 4 28.7158 -0.0045
2 0 5 5.9738 5.9932
2 0 6 0.0014 2.4936
2 0 7 20.0062 -19.9588
2 0 8 -48.9161 0.0076
2 0 9 -27.0719 -27.0965
2 0 10 -0.0412 -9.2893
2 0 11 15.5159 -15.5207
2 0 12 -7.0246 -0.0211
2 0 13 -0.7670 -0.8065
2 0 14 -0.0303 -1.0362
2 0 15 -5.9501 6.0015
2 0 16 14.1788 0.0358
2 0 17 6.0044 5.9806
2 0 18 -0.0013 -1.7487
2 0 19 -5.5063 5.4640
2 0 20 4.3726 -0.0282
2 0 21 1.5789 1.6692
2 0 22 -0.0454 2.7800
2 0 23 2.0425 -2.0482
2 0 24 -4.7854 0.0114
2 0 25 -2.0735 -2.1077
2 0 26 -0.0259 0.1391
2 0 27 2.1984 -2.2003
2 0 28 -0.6346 -0.0114
2 1 0 -7.7316 -0.0070
2 1 1 101.8325 -24.6174
2 1 2 49.4378 2.7265
2 1 3 -51.8409 -3.7025
2 1 4 -0.3501 -14.3938
2 1 5 4.0833 -10.0394
2 1 6 -6.3478 18.9806
2 1 7 27.0500 16.6762
2 1 8 2.1463 15.9209
2 1 9 -17.8504 -1.2549
2 1 10 -6.5230 16.8682
2 1 11 19.1253 10.9235
2 1 12 -0.7990 -1.2411
2 1 13 1.5905 -0.8004
2 1 14 5.3851 0.9964
2 1 15 -5.3062 -0.0244
2 1 16 -0.4444 -0.4844
2 1 17 6.2188 -0.6336
2 1 18 4.5035 -2.4449
2 1 19 -5.0324 -1.2225
2 1 20 -0.2967 -0.1469
2 1 21 0.2736 0.3193
2 1 22 -0.6624 0.7844
2 1 23 1.3449 0.6038
2 1 24 0.2249 -0.4775
2 1 25 -1.1776 -0.6640
2 1 26 -1.9141 2.7364
2 1 27 0.9434 0.5906
2 1 28 0.0548 0.0087
2 2 0 41.9546 0.1057
2 2 1 0.0246 69.9551
2 2 2 -45.0811 -0.1443
2 2 3 -0.0236 40.1769
2 2 4 -6.9954 -0.0377
2 2 5 -0.0477 -1.2246
2 2 6 8.1190 -0.0373
2 2 7 0.0204 -13.3686
2 2 8 -26.2967 0.0298
2 2 9 -0.0051 -35.7164
2 2 10 13.0702 -0.0592
2 2 11 0.0036 -1.8886
2 2 12 -1.2570 -0.0168
2 2 13 0.0017 1.3367
2 2 14 -4.2013 -0.0125
2 2 15 0.0258 12.3795
2 2 16 5.7101 0.0095
2 2 17 -0.0291 10.7072
2 2 18 -2.9293 -0.0744
2 2 19 -0.0111 4.2274
2 2 20 2.2048 -0.0128
2 2 21 -0.0432 2.1347
2 2 22 -1.2845 -0.0972
2 2 23 0.0072 -3.8122
2 2 24 -1.8555 0.0126
2 2 25 -0.0120 -3.1234
2 2 26 2.8470 -0.0105
2 2 27 0.0212 -0.7506
2 2 28 0.7912 -0.0219
3 0 1 -43.9152 43.8615
3 0 2 -99.2897 0.0566
3 0 3 17.7636 17.6225
3 0 4 -0.0235 -4.6994
3 0 5 -5.3946 5.4475
3 0 6 18.7403 0.0454
3 0 7 -15.7177 -15.7359
3 0 8 0.0384 -25.3761
3 0 9 9.2983 -9.3086
3 0 10 19.0984 -0.0199
3 0 11 -17.5991 -17.6544
3 0 12 -0.0123 -3.7163
3 0 13 -0.0644 0.0966
3 0 14 -12.3044 0.0954
3 0 15 0.1929 0.1901
3 0 16 0.0107 0.3532
3 0 17 -0.9217 0.9781
3 0 18 -10.5768 0.0424
3 0 19 2.8830 2.8319
3 0 20 0.0011 -1.0430
3 0 21 0.4723 -0.3961
3 0 22 1.5373 0.0391
3 0 23 -1.5274 -1.5754
3 0 24 0.0195 0.2223
3 0 25 -1.0314 1.0303
3 0 26 3.3425 0.0174
3 0 27 -0.2660 -0.2760
3 0 28 0.0170 -0.6283
3 1 0 25.1459 -0.0270
3 1 1 -52.8709 -48.8859
3 1 2 16.0823 -0.2730
3 1 3 29.2975 -33.9787
3 1 4 16.0041 5.7789
3 1 5 8.1624 8.3844
3 1 6 -6.7640 1.2219
3 1 7 -15.3654 15.2151
3 1 8 8.0257 -8.2015
3 1 9 17.1990 27.6561
3 1 10 -6.1177 10.3209
3 1 11 -13.4548 6.2993
3 1 12 -3.5022 -4.5703
3 1 13 -0.2161 -2.5285
3 1 14 3.2005 1.5523
3 1 15 1.6322 -8.2840
3 1 16 -2.5457 -1.0418
3 1 17 -5.0689 -9.2707
3 1 18 1.8319 0.8413
3 1 19 2.6401 -4.2979
3 1 20 -0.2944 2.0171
3 1 21 -1.2937 -0.5685
3 1 22 0.2807 -1.7600
3 1 23 -0.1811 2.2209
3 1 24 0.9994 -0.2176
3 1 25 1.1573 2.1780
3 1 26 -1.7580 -0.0578
3 1 27 -0.7491 0.9016
3 1 28 -0.5215 -0.7772
3 2 0 24.2767 0.0013
3 2 1 -88.7684 3.3201
3 2 2 -38.2649 6.1790
3 2 3 29.6859 -11.5815
3 2 4 -0.1328 20.4207
3 2 5 16.2598 10.3214
3 2 6 13.3351 -1.5877
3 2 7 -17.4143 -8.7138
3 2 8 -9.0991 -2.5654
3 2 9 33.4704 0.8367
3 2 10 10.5669 -10.3598
3 2 11 -12.3765 -6.3317
3 2 12 0.7984 -2.2532
3 2 13 -3.2468 0.0942
3 2 14 -5.6706 -2.3177
3 2 15 7.0188 -1.3088
3 2 16 2.2119 -1.9863
3 2 17 -5.5753 -0.8326
3 2 18 -3.7879 3.5455
3 2 19 5.0285 -0.4189
3 2 20 1.1518 -0.4639
3 2 21 -0.8385 -0.0090
3 2 22 0.6850 -2.0417
3 2 23 -0.8073 -0.3353
3 2 24 -0.5864 0.7469
3 2 25 3.4376 0.3297
3 2 26 1.5751 -1.1072
3 2 27 1.4206 0.2508
3 2 28 -0.1672 0.5106
3 3 0 18.8792 -0.0243
3 3 1 -0.0765 3.8037
3 3 2 -9.8748 0.0627
3 3 3 0.0072 -3.8491
3 3 4 10.0174 0.0414
3 3 5 0.0324 18.9009
3 3 6 -9.5791 0.0561
3 3 7 -0.0753 -3.1990
3 3 8 -0.5855 -0.0058
3 3 9 -0.0750 22.9398
3 3 10 2.9545 0.0915
3 3 11 -0.0575 -8.4694
3 3 12 3.8541 0.0207
3 3 13 -0.0232 0.3378
3 3 14 7.0632 0.0222
3 3 15 -0.0453 -5.5760
3 3 16 6.6683 0.0348
3 3 17 -0.0057 -8.1186
3 3 18 3.0336 0.0915
3 3 19 -0.0276 1.5037
3 3 20 0.5897 0.0293
3 3 21 -0.0369 -1.7251
3 3 22 0.9867 0.0650
3 3 23 -0.0393 0.6696
3 3 24 -0.2234 -0.0025
3 3 25 0.0029 2.0623
3 3 26 -1.5695 0.0301
3 3 27 -0.0498 -1.3790
3 3 28 -0.0981 0.0178
4 0 0 -94.8589 -0.1163
4 0 1 10.9413 11.0116
4 0 2 -0.0138 -3.8631
4 0 3 -11.9649 11.8825
4 0 4 -18.0623 -0.0358
4 0 5 -15.1253 -15.1725
4 0 6 -0.0001 -1.3696
4 0 7 12.5308 -12.5223
4 0 8 20.2308 -0.0225
4 0 9 -12.8509 -12.8633
4 0 10 -0.0233 -13.4981
4 0 11 10.0102 -10.0307
4 0 12 8.8231 -0.0424
4 0 13 2.1321 2.1623
4 0 14 -0.0192 -1.3833
4 0 15 -0.5347 0.4928
4 0 16 -2.7628 -0.0665
4 0 17 5.1678 5.2552
4 0 18 0.0370 -0.4102
4 0 19 -2.1341 2.0891
4 0 20 -1.8733 -0.0891
4 0 21 0.1342 0.1513
4 0 22 -0.0547 0.5453
4 0 23 0.4445 -0.4331
4 0 24 1.1339 0.0084
4 0 25 -0.4968 -0.4790
4 0 26 -0.0142 0.0368
4 0 27 0.3525 -0.3686
4 0 28 0.6375 -0.0495
4 1 0 -33.0241 0.0097
4 1 1 22.4160 5.7346
4 1 2 71.8419 -17.7945
4 1 3 -15.7465 5.2133
4 1 4 0.5521 4.9328
4 1 5 -7.6701 -5.3248
4 1 6 -23.0713 -11.7122
4 1 7 -2.2541 1.0152
4 1 8 12.3853 10.7093
4 1 9 -11.5369 4.3889
4 1 10 -24.5344 1.9495
4 1 11 10.5402 9.3022
4 1 12 -0.2795 5.3705
4 1 13 -0.9791 1.1485
4 1 14 10.8247 1.3275
4 1 15 0.0370 3.6589
4 1 16 -3.5125 -0.2594
4 1 17 0.9327 2.9742
4 1 18 9.0046 -3.2857
4 1 19 -2.8305 0.0965
4 1 20 -2.1697 1.8050
4 1 21 -1.1613 0.7735
4 1 22 -1.2298 0.8630
4 1 23 0.3176 1.1507
4 1 24 0.4771 -0.3568
4 1 25 -0.5379 -1.3280
4 1 26 -2.1460 1.0413
4 1 27 -1.4166 -0.2690
4 1 28 -0.0765 -0.0632
4 2 0 -46.7223 0.0121
4 2 1 20.3597 -7.6168
4 2 2 28.8514 -1.0019
4 2 3 -5.8013 3.4227
4 2 4 -11.3590 -4.2948
4 2 5 -9.0789 -14.4203
4 2 6 11.0857 -3.9736
4 2 7 -1.4961 1.4113
4 2 8 8.8628 9.7552
4 2 9 -9.0618 -16.6261
4 2 10 -4.7298 -7.9887
4 2 11 7.3798 4.9327
4 2 12 1.8919 6.5896
4 2 13 -1.4098 0.6284
4 2 14 -6.0546 -2.4786
4 2 15 2.9792 2.8549
4 2 16 -6.2230 1.8746
4 2 17 0.4568 6.7652
4 2 18 -2.5145 1.5777
4 2 19 -0.1076 -1.0017
4 2 20 -1.2435 -1.5291
4 2 21 1.5890 0.9720
4 2 22 -0.0722 1.1695
4 2 23 -0.4180 0.3729
4 2 24 0.9369 0.3038
4 2 25 -0.7434 -1.3418
4 2 26 0.6828 -0.5844
4 2 27 -0.3379 0.8603
4 2 28 -0.2549 0.9570
4 3 0 -34.0471 0.0167
4 3 1 44.7913 -0.0492
4 3 2 13.7832 -21.1233
4 3 3 10.1326 7.7239
4 3 4 -0.6067 -10.4356
4 3 5 -14.0064 -8.9357
4 3 6 -13.2604 -21.7137
4 3 7 29.0599 5.0892
4 3 8 12.8769 -6.6032
4 3 9 -20.6371 0.8085
4 3 10 -11.8405 1.1357
4 3 11 5.4981 2.8336
4 3 12 0.9268 5.3753
4 3 13 -0.4082 0.9999
4 3 14 3.5887 2.4781
4 3 15 -7.4827 0.0658
4 3 16 -2.4035 1.8314
4 3 17 4.7116 -0.1153
4 3 18 2.5608 -2.4823
4 3 19 -2.8018 0.6333
4 3 20 -1.6187 -1.3797
4 3 21 1.8660 0.0186
4 3 22 -0.0933 0.0292
4 3 23 0.6020 0.0147
4 3 24 0.6019 -0.9106
4 3 25 -1.9785 0.2011
4 3 26 -0.9553 -2.1169
4 3 27 0.2334 -0.6164
4 3 28 0.5091 -1.3072
4 4 0 -10.3623 -0.0738
4 4 1 0.0661 9.1653
4 4 2 40.7074 -0.0050
4 4 3 0.0162 -4.5179
4 4 4 12.9664 -0.0153
4 4 5 0.0304 -4.5162
4 4 6 -2.3807 0.0256
4 4 7 0.1170 1.9926
4 4 8 7.8203 0.0697
4 4 9 0.1257 -17.3849
4 4 10 -12.9731 0.0073
4 4 11 0.0822 1.7685
4 4 12 -4.8024 0.0118
4 4 13 0.0461 -5.9865
4 4 14 -0.3015 0.0359
4 4 15 0.0536 -1.9148
4 4 16 -8.4302 0.0186
4 4 17 0.0298 3.6984
4 4 18 1.7526 0.0020
4 4 19 0.0352 -4.1353
4 4 20 -2.2623 -0.0210
4 4 21 0.0579 1.1645
4 4 22 -1.3314 0.0176
4 4 23 0.0319 -0.5367
4 4 24 0.8318 0.0179
4 4 25 0.0122 -1.1333
4 4 26 1.2391 0.0006
4 4 27 0.0436 0.9320
4 4 28 -0.2876 0.0025
5 0 1 23.0116 -22.9775
5 0 2 -46.7607 0.0913
5 0 3 8.9166 8.8126
5 0 4 0.0046 -1.8199
5 0 5 5.4091 -5.3993
5 0 6 10.5672 -0.0434
5 0 7 12.5947 12.6521
5 0 8 0.0283 -0.0090
5 0 9 -0.3644 0.3413
5 0 10 23.4563 -0.0088
5 0 11 -3.9813 -4.0538
5 0 12 0.0061 -4.2396
5 0 13 2.4856 -2.4710
5 0 14 -7.2433 0.0710
5 0 15 -4.6349 -4.6530
5 0 16 -0.0089 2.0741
5 0 17 3.4551 -3.3939
5 0 18 -7.5994 0.0433
5 0 19 0.4933 0.4731
5 0 20 0.0116 -1.6953
5 0 21 3.0394 -3.0558
5 0 22 1.4745 0.0203
5 0 23 -0.2243 -0.2121
5 0 24 0.0122 0.1304
5 0 25 -0.7158 0.7444
5 0 26 0.7069 0.0130
5 0 27 0.3876 0.3594
5 0 28 0.0242 0.0016
5 1 0 57.5103 0.0171
5 1 1 15.9374 17.3001
5 1 2 -33.3961 -4.7767
5 1 3 -4.4202 -1.7619
5 1 4 2.6787 4.9818
5 1 5 17.4138 7.5941
5 1 6 -6.1543 -1.0065
5 1 7 3.0599 -1.7747
5 1 8 -22.9779 -7.1737
5 1 9 2.6576 0.8319
5 1 10 4.8953 11.2009
5 1 11 -4.5233 1.5178
5 1 12 -8.2198 -5.5072
5 1 13 -0.6203 -2.0047
5 1 14 2.4417 1.9225
5 1 15 -5.1601 1.8852
5 1 16 4.2205 -0.7787
5 1 17 0.5142 -2.3905
5 1 18 1.0780 -0.8597
5 1 19 -0.4716 0.3861
5 1 20 1.5228 1.2372
5 1 21 -0.6774 -0.2105
5 1 22 -0.7612 -0.8029
5 1 23 0.5996 -1.0922
5 1 24 -2.0283 -0.8678
5 1 25 -0.4119 -0.4228
5 1 26 0.5933 0.3708
5 1 27 0.3233 -0.4949
5 1 28 0.0368 -0.3775
5 2 0 53.6801 -0.0108
5 2 1 2.2870 -9.7449
5 2 2 -21.9496 33.5432
5 2 3 -11.1878 0.9336
5 2 4 1.8658 -5.3746
5 2 5 2.5197 3.8604
5 2 6 19.6933 26.2599
5 2 7 -2.2686 2.9281
5 2 8 -17.7937 -3.4947
5 2 9 -2.8587 -7.8111
5 2 10 22.5561 0.8418
5 2 11 -0.6767 -1.5457
5 2 12 -2.3160 -4.7314
5 2 13 2.3291 -2.1715
5 2 14 -5.6175 -2.1562
5 2 15 0.6116 -1.6197
5 2 16 3.9113 -0.3832
5 2 17 -1.7769 -0.7571
5 2 18 -5.3162 3.0541
5 2 19 0.3416 -0.8108
5 2 20 3.2920 -0.1001
5 2 21 0.5339 -0.8014
5 2 22 -0.0829 0.7736
5 2 23 -0.0996 -0.2971
5 2 24 -0.5063 1.4713
5 2 25 0.2121 0.1870
5 2 26 0.9304 0.6218
5 2 27 0.9249 0.7701
5 2 28 -0.2864 0.7637
5 3 0 22.0733 0.0085
5 3 1 3.9052 -13.9675
5 3 2 -43.1315 -7.3105
5 3 3 2.1218 -1.2852
5 3 4 -6.0819 8.3447
5 3 5 5.2446 -1.0833
5 3 6 -3.0910 6.3025
5 3 7 13.1572 -2.0094
5 3 8 -6.6560 -1.4789
5 3 9 -1.3773 12.6159
5 3 10 12.1135 3.4871
5 3 11 -1.5873 -2.9626
5 3 12 -0.6222 -6.1025
5 3 13 1.9972 4.4493
5 3 14 2.6856 1.8454
5 3 15 -6.4556 2.1494
5 3 16 5.6355 -0.2846
5 3 17 3.8134 -3.0103
5 3 18 -0.2593 -0.0076
5 3 19 -1.0824 4.1711
5 3 20 1.8265 1.3790
5 3 21 0.6637 -1.3386
5 3 22 1.3135 -0.8518
5 3 23 1.0257 -0.7259
5 3 24 -1.4446 0.5808
5 3 25 0.4910 1.0868
5 3 26 -0.0504 0.7600
5 3 27 0.0069 -0.1132
5 3 28 0.4331 -0.6722
5 4 0 23.0582 -0.0136
5 4 1 -15.1420 8.8250
5 4 2 -3.9712 17.2648
5 4 3 -27.6187 0.5335
5 4 4 1.6043 -5.8330
5 4 5 0.2766 9.6473
5 4 6 8.6357 12.5359
5 4 7 -32.8471 -7.0248
5 4 8 -7.6127 0.1506
5 4 9 11.3067 0.7721
5 4 10 10.7058 2.3279
5 4 11 -0.5062 -1.1343
5 4 12 -1.2940 -1.2104
5 4 13 1.9400 -1.8354
5 4 14 -1.9329 0.5308
5 4 15 5.3407 0.7439
5 4 16 0.8753 -1.8136
5 4 17 -4.0998 -0.4106
5 4 18 -2.3877 -2.5617
5 4 19 0.8482 -0.6888
5 4 20 1.5740 1.0994
5 4 21 -4.2543 -0.1604
5 4 22 -0.0786 0.4468
5 4 23 -1.3905 -0.0526
5 4 24 -0.3473 -0.7394
5 4 25 0.2601 0.2362
5 4 26 0.5311 0.2630
5 4 27 -2.0489 0.2061
5 5 0 22.9513 0.0181
5 5 1 -0.0240 -25.8114
5 5 2 -20.1502 -0.0405
5 5 3 -0.0019 16.1030
5 5 4 -17.7131 -0.0248
5 5 5 -0.0016 -10.9442
5 5 6 11.9688 -0.0782
5 5 7 0.0108 10.7409
5 5 8 -17.5022 -0.0837
5 5 9 -0.0072 10.7878
5 5 10 7.5038 -0.0319
5 5 11 -0.0278 1.2014
5 5 12 -1.2796 0.0003
5 5 13 0.0009 4.0813
5 5 14 -6.0396 -0.0684
5 5 15 0.0200 0.2294
5 5 16 7.8820 -0.0510
5 5 17 0.0285 -4.1372
5 5 18 -5.6363 -0.0081
5 5 19 0.0030 1.4151
5 5 20 3.7991 0.0182
5 5 21 0.0006 0.0938
5 5 22 -0.3130 -0.0433
5 5 23 0.0095 2.1451
5 5 24 -1.2295 -0.0174
5 5 25 -0.0042 -0.7208
5 5 26 -0.4034 -0.0102
5 5 27 -0.0102 -1.3593
6 0 0 -8.3462 0.0076
6 0 1 -30.4705 -30.4705
6 0 2 0.0099 12.3798
6 0 3 -3.9315 3.8244
6 0 4 10.3094 0.0549
6 0 5 -10.7006 -10.6344
6 0 6 0.0141 5.2370
6 0 7 -11.3131 11.3630
6 0 8 20.1799 0.0024
6 0 9 9.8633 9.8578
6 0 10 0.0018 -5.9762
6 0 11 -1.1155 1.0548
6 0 12 5.7648 -0.0271
6 0 13 0.7591 0.8163
6 0 14 -0.0200 -1.1859
6 0 15 5.3788 -5.3942
6 0 16 -0.4048 -0.0655
6 0 17 -1.4623 -1.3924
6 0 18 -0.0147 -1.6548
6 0 19 1.2999 -1.3129
6 0 20 0.3870 0.0186
6 0 21 -0.3210 -0.3299
6 0 22 0.0036 1.0588
6 0 23 -1.5300 1.5065
6 0 24 1.6939 0.0323
6 0 25 1.2834 1.3186
6 0 26 -0.0250 0.0813
6 0 27 -0.3480 0.3711
6 1 0 -18.8962 -0.0252
6 1 1 -25.8778 19.2202
6 1 2 10.7108 -17.9721
6 1 3 5.9416 -12.6482
6 1 4 -3.2683 -1.4962
6 1 5 0.2879 6.9223
6 1 7 -8.0233 -10.3160
6 1 8 2.3459 -3.2628
6 1 9 13.6525 4.5608
6 1 10 -14.0734 2.9280
6 1 11 -1.7239 -1.5452
6 1 12 1.0655 0.2760
6 1 13 -1.3543 1.4120
6 1 14 2.3950 0.1551
6 1 15 3.6915 3.0068
6 1 16 -1.6157 -1.2250
6 1 17 -1.5382 2.5280
6 1 18 3.4415 -1.9110
6 1 19 0.9136 -0.5795
6 1 20 -1.5228 0.0689
6 1 21 -2.7433 2.7260
6 1 22 -0.9040 -1.0002
6 1 23 0.3847 -0.2010
6 1 24 0.2255 -1.7139
6 1 25 0.7211 -0.5657
6 1 26 0.0578 -0.0882
6 1 27 -0.4949 -0.0360
6 1 28 -0.1474 -0.1698
6 2 0 -20.2041 0.0605
6 2 1 -30.4457 16.1698
6 2 2 31.3333 12.6644
6 2 3 2.6102 14.8222
6 2 4 1.5102 -16.7058
6 2 5 -15.5850 6.0991
6 2 6 2.5606 -1.6454
6 2 7 -13.6971 4.7327
6 2 8 7.5478 1.0396
6 2 9 5.8176 2.2791
6 2 10 -9.5207 -5.6493
6 2 11 -4.0581 0.4464
6 2 12 4.7826 7.4202
6 2 13 2.2319 -0.0510
6 2 14 -2.7132 -1.5977
6 2 15 8.0457 -2.1946
6 2 16 -1.6584 -0.0537
6 2 17 -3.0596 0.0932
6 2 18 -0.4843 -0.2208
6 2 19 1.7610 -2.4059
6 2 20 -0.8166 -2.3748
6 2 21 -1.2141 0.9745
6 2 22 -0.6494 0.9372
6 2 23 -2.6125 2.0091
6 2 24 1.3949 0.1176
6 2 25 0.5824 -0.4977
6 2 26 -1.0415 -0.2956
6 2 27 -0.2866 -0.4635
6 3 0 -34.7468 0.0197
6 3 1 -10.9938 -10.8290
6 3 2 4.1913 -24.9775
6 3 3 27.3062 -12.5311
6 3 4 -1.4970 15.5091
6 3 5 2.3044 -9.4184
6 3 6 -14.0881 -21.5334
6 3 7 10.2532 1.9126
6 3 8 9.4208 9.2447
6 3 9 7.1111 6.5456
6 3 10 -17.9393 -4.2893
6 3 11 -5.1909 -2.0730
6 3 12 2.2787 1.0262
6 3 13 -1.0183 3.2907
6 3 14 2.4002 1.7576
6 3 15 -0.9892 0.1883
6 3 16 -0.3934 1.1422
6 3 17 0.5846 0.2305
6 3 18 3.9419 1.8476
6 3 19 1.0969 1.7131
6 3 20 -2.8503 0.0190
6 3 21 1.3156 1.0782
6 3 22 -0.0141 -0.5847
6 3 23 1.0708 -0.1512
6 3 24 0.2782 0.4250
6 3 25 1.0802 -0.0867
6 3 26 -0.5222 -0.3204
6 3 27 0.4597 -0.3884
6 4 0 -29.9765 -0.0275
6 4 1 -13.8278 25.1038
6 4 2 13.8754 8.2576
6 4 3 1.1756 -8.6682
6 4 4 9.1082 -15.4048
6 4 5 1.9020 13.0755
6 4 6 -6.0282 -5.3191
6 4 7 -12.6778 -9.3386
6 4 8 10.5852 0.4313
6 4 9 7.3737 -8.1525
6 4 10 -7.1853 0.9036
6 4 11 -3.5948 0.7981
6 4 12 3.7571 3.4312
6 4 13 -2.2072 -4.5262
6 4 14 1.5119 -0.4426
6 4 15 8.1466 0.1661
6 4 16 -3.4289 -1.0385
6 4 17 -3.9923 3.0104
6 4 18 3.3783 -0.3364
6 4 19 3.4575 -1.9313
6 4 20 -2.4248 -1.5244
6 4 21 -1.4605 -0.2184
6 4 22 -0.8811 -0.3450
6 4 23 -0.3433 -1.2039
6 4 24 1.6356 -1.5627
6 4 25 0.2831 0.2892
6 4 26 -0.3675 -0.5841
6 4 27 0.4318 0.1703
6 5 0 -5.6321 0.0043
6 5 1 1.3978 -10.3572
6 5 2 5.4129 6.2086
6 5 3 14.3986 2.7137
6 5 4 -1.3074 6.8941
6 5 5 0.9377 -11.8909
6 5 6 -4.9413 8.4084
6 5 7 14.6416 7.9205
6 5 8 1.0582 -2.5115
6 5 9 -9.4299 -4.7646
6 5 10 -6.4423 -3.3071
6 5 11 1.0887 -0.7551
6 5 12 -0.1334 2.2953
6 5 13 1.9007 1.7086
6 5 14 1.5276 0.3701
6 5 15 -3.8133 -0.8176
6 5 16 -0.6672 1.1908
6 5 17 -0.3259 1.2793
6 5 18 1.5797 3.7224
6 5 19 -2.6333 0.9334
6 5 20 -1.2965 -0.7169
6 5 21 2.8336 -0.5577
6 5 22 -0.0739 0.8020
6 5 23 0.7331 0.3824
6 5 24 0.3860 0.2347
6 5 25 -1.4782 -0.8144
6 5 26 -0.1649 1.3366
6 5 27 0.5291 0.0997
6 6 0 -16.9478 0.0452
6 6 1 -0.0355 7.4754
6 6 2 11.8241 -0.0206
6 6 3 0.0027 -21.1686
6 6 4 14.5105 -0.0637
6 6 5 0.0157 9.9745
6 6 6 -12.7193 -0.0054
6 6 7 -0.0266 -11.5981
6 6 8 22.5994 -0.0188
6 6 9 -0.0034 1.0915
6 6 10 -6.1634 -0.0437
6 6 11 0.0643 1.2119
6 6 12 1.7560 -0.0434
6 6 13 0.0027 1.7172
6 6 14 3.9671 0.0362
6 6 15 -0.0361 3.1000
6 6 16 -10.5641 -0.0098
6 6 17 -0.0169 4.4239
6 6 18 4.2978 -0.0627
6 6 19 0.0308 0.7921
6 6 20 -4.8547 -0.0169
6 6 21 -0.0147 -1.7208
6 6 22 2.8132 0.0134
6 6 23 -0.0162 -2.4880
6 6 24 1.1816 -0.0198
6 6 25 0.0078 -0.3994
6 6 26 -1.2377 -0.0117
7 0 1 14.5719 -14.5416
7 0 2 -1.3908 0.1066
7 0 3 0.9116 0.8701
7 0 4 0.0080 3.9273
7 0 5 3.4728 -3.4770
7 0 6 -4.5428 -0.0635
7 0 7 2.0311 2.0286
7 0 8 0.0185 5.2836
7 0 9 -7.3245 7.3356
7 0 10 2.4122 -0.0263
7 0 11 -0.7503 -0.7494
7 0 12 -0.0073 3.0176
7 0 13 -0.8156 0.8166
7 0 14 1.0828 0.0691
7 0 15 -2.7507 -2.7781
7 0 16 0.0014 2.9228
7 0 17 1.9794 -1.9639
7 0 18 0.0279 0.0168
7 0 19 0.7995 0.7785
7 0 20 -0.0123 1.5804
7 0 21 1.9834 -1.9618
7 0 22 1.1406 -0.0186
7 0 23 -0.2368 -0.2790
7 0 24 -0.0138 1.8406
7 0 25 -1.2866 1.2883
7 0 26 -0.3440 0.0139
7 0 27 -0.0341 -0.0392
7 1 0 -17.1373 -0.0130
7 1 1 36.6674 -4.0687
7 1 2 -3.7655 -7.5234
7 1 3 2.2966 -24.6025
7 1 4 -6.4838 12.7665
7 1 5 12.0761 -0.1437
7 1 6 3.5538 -0.0257
7 1 7 15.0618 -13.7111
7 1 8 -2.5197 1.4932
7 1 9 -11.8501 -11.0805
7 1 10 3.1873 0.4845
7 1 11 7.7719 -0.9792
7 1 12 0.6491 -1.3757
7 1 13 -1.9747 0.7188
7 1 14 -0.2183 1.2862
7 1 15 -8.3310 2.5533
7 1 16 -2.1852 -1.2065
7 1 17 1.6021 1.2075
7 1 18 0.0218 1.6723
7 1 19 -2.6932 1.0948
7 1 20 -1.8741 0.9636
7 1 21 1.5412 -0.0714
7 1 22 0.0873 -0.5587
7 1 23 3.0583 -2.4899
7 1 24 -0.0731 -0.0312
7 1 25 -0.6683 0.1823
7 1 26 0.3378 -0.2514
7 1 27 0.0579 0.3206
7 2 0 2.4710 0.0246
7 2 1 21.7116 -0.3752
7 2 2 2.3459 13.2249
7 2 3 -16.7583 17.5939
7 2 4 -0.4530 -8.0938
7 2 5 -1.9671 -0.8835
7 2 6 2.9333 9.8240
7 2 7 2.2430 8.3956
7 2 8 3.6079 -2.6518
7 2 9 -15.6744 -9.2024
7 2 10 5.1141 -4.4018
7 2 11 4.3160 3.1230
7 2 12 0.6965 1.7693
7 2 13 -2.1954 -0.8406
7 2 14 -0.3329 -1.1951
7 2 15 -2.2841 -1.0595
7 2 16 -1.9098 -0.8737
7 2 17 1.7205 -0.9254
7 2 18 -1.3470 -0.0791
7 2 19 -1.2632 -0.1036
7 2 20 1.3142 -0.5146
7 2 21 0.7249 -2.4103
7 2 22 0.9756 -0.3438
7 2 23 -0.9122 -0.1203
7 2 24 0.0168 0.3798
7 2 25 -1.9083 0.0559
7 2 26 0.0061 -0.0733
7 2 27 0.0579 0.0360
7 3 0 26.3168 -0.0290
7 3 1 30.6914 -20.9091
7 3 2 5.7000 -7.5698
7 3 3 -7.1888 -6.3699
7 3 4 2.6874 24.6510
7 3 5 4.2454 -11.8585
7 3 6 2.6198 1.0596
7 3 7 13.8626 5.0206
7 3 8 -0.4421 0.6992
7 3 9 -8.8866 -1.7759
7 3 10 5.9028 -0.0652
7 3 11 9.7510 1.8901
7 3 12 -3.6837 -6.9538
7 3 13 -2.8796 2.2184
7 3 14 2.0693 -0.2786
7 3 15 -7.5434 -0.5976
7 3 16 -1.6454 -0.0449
7 3 17 2.4048 -0.2959
7 3 18 -1.3072 0.0465
7 3 19 -3.8036 1.3185
7 3 20 0.3281 2.4436
7 3 21 1.5285 0.5287
7 3 22 1.4528 0.6055
7 3 23 2.4017 -0.2189
7 3 24 -0.6330 1.7644
7 3 25 -1.3513 0.5808
7 3 26 0.2835 -0.0377
7 3 27 0.1652 0.6592
7 4 0 3.2412 -0.0085
7 4 1 13.2412 14.3328
7 4 2 -6.5497 5.7005
7 4 3 -17.7579 2.7633
7 4 4 -2.6407 -18.0937
7 4 5 1.1990 15.5147
7 4 6 9.6847 8.1518
7 4 7 -6.0876 -5.9126
7 4 8 0.7172 -9.3775
7 4 9 -3.2236 0.8551
7 4 10 11.1351 6.1011
7 4 11 4.5343 5.5810
7 4 12 0.1310 -1.3965
7 4 13 0.1742 -2.8209
7 4 14 -1.3637 -2.2410
7 4 15 1.5793 -0.4110
7 4 16 -0.7218 0.4874
7 4 17 3.3435 -1.0910
7 4 18 -1.9448 -2.9287
7 4 19 0.2917 -2.2261
7 4 20 2.0316 -0.2563
7 4 21 -0.1908 0.1663
7 4 22 1.0638 0.5566
7 4 23 0.1811 0.3591
7 4 24 -0.4695 -1.1124
7 4 25 0.2613 0.6707
7 4 26 0.3160 -0.3100
7 5 0 20.9640 0.0055
7 5 1 10.4019 -3.3226
7 5 2 -6.7469 -3.1696
7 5 3 -7.2547 17.8598
7 5 4 -8.4987 8.2990
7 5 5 -5.6098 -12.7449
7 5 6 8.3226 4.9367
7 5 7 13.8665 11.6779
7 5 8 -14.6324 -3.2508
7 5 9 -6.1148 -1.3727
7 5 10 4.5145 -1.9773
7 5 11 3.3166 -2.8695
7 5 12 -3.9323 0.2060
7 5 13 1.6044 0.4740
7 5 14 -0.3067 -1.2136
7 5 15 -7.7678 -3.9639
7 5 16 5.6076 1.4295
7 5 17 4.6439 -2.6989
7 5 18 -2.8363 -1.7842
7 5 19 -2.5621 -1.1364
7 5 20 3.1784 0.2482
7 5 21 0.9738 1.8640
7 5 22 -1.6656 0.3103
7 5 23 -0.6157 2.2377
7 5 24 -1.4555 0.3967
7 5 25 -0.7765 0.1835
7 5 26 1.2438 0.3647
7 6 0 0.1474 -0.0143
7 6 1 6.2116 6.8214
7 6 2 -3.7932 -15.5169
7 6 3 -0.5711 -7.5994
7 6 4 1.4609 10.6517
7 6 5 0.1034 11.7519
7 6 6 2.8076 -11.6652
7 6 7 1.4163 -5.3331
7 6 8 0.9352 13.7425
7 6 9 3.9647 5.7209
7 6 10 1.9317 2.4972
7 6 11 3.9428 1.4088
7 6 12 0.4720 -4.4171
7 6 13 0.0433 -2.0029
7 6 14 -2.1744 0.7423
7 6 15 2.9715 0.3283
7 6 16 0.0382 1.7129
7 6 17 1.6967 -0.6153
7 6 18 -1.0214 -0.5250
7 6 19 -0.2471 -1.6198
7 6 20 0.7294 1.9218
7 6 21 -0.9034 1.3581
7 6 22 0.3672 -1.0553
7 6 23 -1.3773 -0.5953
7 6 24 -0.1582 1.4166
7 6 25 0.9086 0.4164
7 7 1 -0.0090 0.6022
7 7 2 -16.0071 0.0089
7 7 3 -0.0814 3.5518
7 7 4 -12.9783 0.0194
7 7 5 -0.0634 0.9280
7 7 6 7.9419 -0.0300
7 7 7 -0.0324 6.0316
7 7 8 -16.9449 -0.0030
7 7 9 -0.0424 -4.6978
7 7 10 7.6635 0.0071
7 7 11 -0.0950 0.9415
7 7 12 2.9206 -0.0269
7 7 13 -0.0239 -4.3680
7 7 14 1.8151 -0.0458
7 7 15 0.0020 -1.1955
7 7 16 10.4884 0.0176
7 7 17 -0.0284 -1.1882
7 7 18 -2.2602 0.0236
7 7 19 -0.0664 -0.3020
7 7 20 2.5233 -0.0340
7 7 21 -0.0080 2.2105
7 7 22 -3.9624 -0.0229
7 7 23 -0.0075 0.1057
7 7 24 -1.8100 0.0219
7 7 25 -0.0242 1.2550
8 0 0 36.0033 -0.0521
8 0 1 -5.4690 -5.4523
8 0 2 -0.0202 -5.5708
8 0 3 -15.7412 15.7099
8 0 4 6.8926 -0.0176
8 0 5 0.4822 0.5568
8 0 6 0.0262 -7.3221
8 0 7 -12.8489 12.8853
8 0 8 -6.9764 0.0299
8 0 9 9.2838 9.2830
8 0 10 -0.0078 1.3976
8 0 11 -2.9025 2.8748
8 0 12 -4.1684 -0.0651
8 0 13 -1.9352 -1.9385
8 0 14 0.0119 -3.1344
8 0 15 5.5586 -5.5236
8 0 16 5.1018 -0.0546
8 0 17 -0.2078 -0.2273
8 0 18 -0.0202 0.2327
8 0 19 1.2252 -1.2923
8 0 20 4.3057 -0.0217
8 0 21 -0.3348 -0.2638
8 0 22 -0.0020 -0.8202
8 0 23 -2.5862 2.5789
8 0 24 -0.7423 0.0133
8 0 25 -0.4860 -0.4813
8 0 26 -0.0174 0.1043
8 1 0 15.1835 -0.0063
8 1 1 -7.8870 4.0012
8 1 2 -1.7300 -0.5494
8 1 3 2.7212 -4.2508
8 1 4 0.5798 2.2987
8 1 5 -1.0586 2.0094
8 1 6 7.0469 1.9054
8 1 7 2.3815 -0.7308
8 1 8 -6.6055 0.1476
8 1 9 8.6075 -0.5876
8 1 10 4.6907 7.5032
8 1 11 4.0631 3.7182
8 1 12 -2.0134 -1.8181
8 1 13 4.2160 -2.4195
8 1 14 -2.0033 0.4438
8 1 15 2.5308 0.1926
8 1 16 3.3445 -2.1005
8 1 17 -0.1329 0.2414
8 1 18 -1.0733 0.5808
8 1 19 -0.6843 -1.4124
8 1 20 -0.2370 -0.6360
8 1 21 0.0086 1.5486
8 1 22 -0.6622 0.9889
8 1 23 0.5120 1.3061
8 1 24 -0.3968 0.2777
8 1 25 1.8209 -0.7192
8 1 26 0.2185 0.1505
8 2 0 1.7290 0.0302
8 2 1 -26.5508 12.0617
8 2 2 -25.9601 -1.0283
8 2 3 7.9262 16.8560
8 2 4 -4.2266 -17.0095
8 2 5 -5.6238 2.0935
8 2 6 -6.1668 1.2423
8 2 7 -10.9775 5.2387
8 2 8 -7.8114 -2.5254
8 2 9 6.9849 6.3560
8 2 10 0.4517 3.7685
8 2 11 -9.4047 -3.2286
8 2 12 -2.6625 3.4525
8 2 13 4.0926 -1.9494
8 2 14 0.6569 1.0167
8 2 15 5.7913 0.6623
8 2 16 3.1160 2.9356
8 2 17 -1.6838 -0.7951
8 2 18 0.6264 -0.1959
8 2 19 2.9034 0.3008
8 2 20 1.9204 -1.1589
8 2 21 -1.6496 -0.4116
8 2 22 -0.4270 -0.8230
8 2 23 -2.5276 1.6050
8 2 24 -1.1409 -1.1950
8 2 25 0.5228 -1.2264
8 2 26 0.6714 0.1632
8 3 0 18.6039 -0.0342
8 3 1 -17.6034 -0.8360
8 3 2 -5.4986 -4.3323
8 3 3 7.9142 -8.5984
8 3 4 9.2826 12.4533
8 3 5 -0.0342 -2.1159
8 3 6 -3.0511 -5.5889
8 3 7 -1.3133 -5.6717
8 3 8 -9.3173 6.3449
8 3 9 9.7620 7.9067
8 3 10 -1.4401 4.5620
8 3 11 -6.2843 -6.2175
8 3 12 -3.3140 -1.3172
8 3 13 1.6606 0.4104
8 3 14 -0.3183 2.1731
8 3 15 -0.4205 1.5259
8 3 16 4.7106 0.1445
8 3 17 -3.9182 0.9912
8 3 18 -0.5955 0.2850
8 3 19 -0.2342 0.5031
8 3 20 -1.0158 0.7022
8 3 21 -1.1012 0.7144
8 3 22 -2.1350 0.2386
8 3 23 -1.3053 -0.2541
8 3 24 -0.6774 0.4469
8 3 25 0.7453 -0.1474
8 3 26 -0.2517 0.2964
8 4 0 -12.9352 -0.0181
8 4 1 -20.6388 -3.7895
8 4 2 -11.0541 0.9311
8 4 3 14.3957 -12.4085
8 4 4 -0.3606 -14.9766
8 4 5 2.9945 12.8254
8 4 6 -2.2702 -0.6775
8 4 7 -16.6418 -10.9003
8 4 8 0.7156 0.2768
8 4 9 5.0103 5.8353
8 4 10 -0.6724 0.8230
8 4 11 -8.5693 0.2492
8 4 12 5.0614 4.0623
8 4 13 1.4816 -1.0936
8 4 14 -3.2419 1.1866
8 4 15 4.8819 3.9536
8 4 16 1.5235 -0.3618
8 4 17 -3.3917 0.3802
8 4 18 0.6567 1.2110
8 4 19 3.1873 1.3918
8 4 20 -0.2835 -0.3224
8 4 21 -1.0314 -1.3990
8 4 22 0.6260 -0.4487
8 4 23 -0.7473 -1.2413
8 4 24 0.3867 -1.0001
8 4 25 1.6051 -0.2991
8 5 0 6.8660 0.0240
8 5 1 -15.1501 -8.5225
8 5 2 0.5727 0.0867
8 5 3 5.4722 8.6876
8 5 4 2.3170 3.3680
8 5 5 -3.7825 -16.6206
8 5 6 -5.2615 -2.3443
8 5 7 -3.6814 3.5252
8 5 8 -4.5119 -0.1406
8 5 9 2.6301 -5.0045
8 5 10 -3.3467 -6.4915
8 5 11 -5.7248 -6.5180
8 5 12 0.7489 0.5903
8 5 13 -1.3799 3.3151
8 5 14 2.3864 -0.2065
8 5 15 -0.1408 1.6354
8 5 16 1.7784 -2.7779
8 5 17 -3.3461 0.1886
8 5 18 0.5417 -0.1893
8 5 19 1.9496 2.6361
8 5 20 -0.4486 0.2128
8 5 21 -0.2366 -1.5580
8 5 22 -1.4715 -1.6061
8 5 23 0.5884 -0.2288
8 5 24 0.1796 -0.4065
8 5 25 -0.4430 -0.1952
8 6 0 3.3333 0.0031
8 6 2 13.9579 -3.8700
8 6 3 5.9994 -6.3770
8 6 4 7.9746 2.5292
8 6 5 7.7433 5.1210
8 6 6 -3.4764 -8.8456
8 6 7 -13.3878 -7.1869
8 6 8 8.7197 1.5215
8 6 9 5.3099 4.8066
8 6 10 -5.5493 3.7572
8 6 11 -1.2777 2.4364
8 6 12 -0.4883 -1.2622
8 6 13 -2.9046 1.9709
8 6 14 -4.1742 3.0372
8 6 15 5.6317 2.4231
8 6 16 -6.3006 -2.0834
8 6 17 -4.1088 -0.6924
8 6 18 1.6305 0.4672
8 6 19 0.7063 0.9514
8 6 20 -1.9069 -0.3567
8 6 21 -0.5841 -1.5885
8 6 22 3.0292 -0.6020
8 6 23 -0.0890 -0.3365
8 6 24 1.5732 0.3486
8 7 2 2.0262 10.1145
8 7 3 6.9939 5.1233
8 7 4 -2.0920 -14.1845
8 7 5 8.9034 -8.9206
8 7 6 -0.3452 12.1564
8 7 7 -1.6430 2.2297
8 7 8 -1.1530 -14.1727
8 7 9 4.7808 -4.1736
8 7 10 -0.4872 -1.3088
8 7 11 -6.5151 -0.1041
8 7 12 -0.0579 -1.8427
8 7 13 1.5476 2.7711
8 7 14 1.0617 -3.8782
8 7 15 -0.8604 1.0517
8 7 16 0.2537 -1.1339
8 7 17 -1.6207 -0.1301
8 7 18 0.3773 1.8970
8 7 19 4.3009 1.9681
8 7 20 -0.3345 -0.4727
8 7 21 -0.2052 -1.6727
8 7 22 -0.3571 1.0220
8 7 23 1.8538 -0.0673
8 7 24 -0.0989 -0.4642
8 8 0 6.3541 0.0110
8 8 1 0.0104 5.5095
8 8 2 4.9397 0.0373
8 8 3 0.0254 14.9135
8 8 4 10.9406 0.0674
8 8 5 -0.0281 -6.4033
8 8 6 -2.1248 0.0215
8 8 7 -0.0103 1.4612
8 8 8 7.5125 0.0043
8 8 9 0.0217 0.9461
8 8 10 -4.4550 0.0155
8 8 11 0.0349 -3.3290
8 8 12 -7.5756 0.0773
8 8 13 -0.0260 1.5325
8 8 14 -3.0008 0.0244
8 8 15 -0.0157 -3.0630
8 8 16 -5.4974 0.0020
8 8 17 0.0108 -1.2864
8 8 18 2.1261 0.0254
8 8 19 0.0310 1.4052
8 8 20 1.3916 0.0421
8 8 21 -0.0151 -0.7137
8 8 22 1.8961 0.0179
8 8 23 -0.0082 1.6528
9 0 1 1.6515 -1.6904
9 0 2 -4.1368 0.0544
9 0 3 -0.3285 -0.3678
9 0 4 0.0122 -4.4435
9 0 5 2.6109 -2.5450
9 0 6 -12.5477 -0.0535
9 0 7 -7.1510 -7.1261
9 0 8 0.0052 -9.2096
9 0 9 -3.6229 3.6053
9 0 10 -4.5875 -0.0339
9 0 11 -7.8767 -7.9102
9 0 12 0.0012 -0.8445
9 0 13 -5.0429 5.0369
9 0 14 2.1641 0.0058
9 0 15 -0.5164 -0.5084
9 0 16 -0.0084 2.6314
9 0 17 -2.8361 2.8278
9 0 18 0.3267 0.0117
9 0 19 1.0709 1.0423
9 0 20 -0.0033 -0.1656
9 0 21 0.1172 -0.1076
9 0 22 -0.4333 0.0085
9 0 23 -1.1048 -1.1431
9 0 24 0.0192 -1.8902
9 0 25 -0.4916 0.4715
9 1 0 -13.7466 -0.0008
9 1 1 -1.7036 -7.3176
9 1 2 23.5167 8.5303
9 1 3 1.9082 -11.5025
9 1 4 2.2738 0.4338
9 1 5 -2.7541 -3.4555
9 1 6 6.5287 4.9389
9 1 7 3.8792 -5.6433
9 1 8 7.9842 -1.7760
9 1 9 -2.0597 -6.1274
9 1 10 -2.9238 -2.9910
9 1 11 0.3590 1.0502
9 1 12 2.1228 -1.4611
9 1 13 0.0566 2.1696
9 1 14 -1.3377 1.4436
9 1 15 -4.4285 1.7096
9 1 16 -4.4040 -2.7501
9 1 17 1.8079 0.2001
9 1 18 0.4903 -1.1817
9 1 19 -0.1857 -1.1908
9 1 20 -3.7634 -0.2492
9 1 21 0.3668 -1.0787
9 1 22 0.3169 1.7423
9 1 23 1.1919 -1.9372
9 1 24 0.8372 0.0347
9 1 25 0.3854 0.7945
9 2 0 -24.5437 0.0185
9 2 1 2.9608 -7.2178
9 2 2 8.0023 -1.0760
9 2 3 8.7247 0.4054
9 2 4 -3.6710 -2.9637
9 2 5 0.3639 -2.8802
9 2 6 -7.2023 -6.7451
9 2 7 0.4026 -0.4884
9 2 8 11.7260 -2.6050
9 2 9 -1.3012 -1.5896
9 2 10 -5.1697 -12.6892
9 2 11 -1.2407 -2.1874
9 2 12 5.0236 0.8644
9 2 13 -3.9277 3.0204
9 2 14 0.9758 -2.1398
9 2 15 0.4817 -1.0424
9 2 16 -6.7329 1.0808
9 2 17 0.4619 -0.6344
9 2 18 1.5644 -0.5239
9 2 19 2.4223 1.2042
9 2 20 0.9789 -0.2935
9 2 21 0.5487 -0.1064
9 2 22 1.3655 -0.4449
9 2 23 1.1585 -1.0615
9 2 24 1.6629 -1.2202
9 2 25 -0.4010 0.3912
9 3 0 -7.9875 -0.0076
9 3 1 9.4220 8.8313
9 3 2 27.6736 1.9812
9 3 3 -10.9406 7.1435
9 3 4 3.1689 12.0447
9 3 5 3.4880 -0.4747
9 3 6 0.9698 -3.4404
9 3 7 9.6425 1.9432
9 3 8 8.6701 5.1318
9 3 9 1.4085 -6.7350
9 3 10 -5.1634 -2.9730
9 3 11 7.9595 1.6820
9 3 12 0.1729 -4.1982
9 3 13 -2.5479 0.5477
9 3 14 -0.3121 -1.0918
9 3 15 0.4395 -2.9361
9 3 16 -2.6977 -1.0697
9 3 17 0.8127 0.8120
9 3 18 0.2920 0.0596
9 3 19 -2.4098 -1.8818
9 3 20 -1.2597 0.2389
9 3 21 1.4282 0.3422
9 3 22 -0.4479 0.5856
9 3 23 0.8672 -0.6520
9 3 24 1.1148 0.8173
9 3 25 -0.5117 0.7628
9 4 0 -20.0060 0.0074
9 4 1 11.6547 -1.1891
9 4 2 13.6467 4.9061
9 4 3 2.6001 -0.1074
9 4 4 -9.5650 -2.8314
9 4 5 4.2987 4.0132
9 4 6 2.2149 2.4623
9 4 7 5.4565 6.0600
9 4 8 10.3411 -0.4945
9 4 9 -4.7583 -3.5512
9 4 10 -2.1871 -1.0576
9 4 11 7.4496 9.2641
9 4 12 0.4195 4.5112
9 4 13 -2.0812 -1.8989
9 4 14 -0.3723 0.3221
9 4 15 -0.0023 -2.7271
9 4 16 -4.3679 1.4551
9 4 17 2.4830 -0.7266
9 4 18 2.2451 1.6061
9 4 19 -0.5967 -0.0821
9 4 20 -1.0145 -0.3095
9 4 21 0.3497 0.8659
9 4 22 1.7140 1.6205
9 4 23 0.4080 0.6130
9 4 24 0.7080 0.6990
9 5 0 -11.0895 0.0455
9 5 1 9.3397 4.9046
9 5 3 -10.7098 10.7850
9 5 4 -2.6780 3.2500
9 5 5 -5.3141 -11.1916
9 5 6 -2.8520 5.6417
9 5 7 12.6457 8.0219
9 5 8 4.3923 2.2827
9 5 9 -3.7930 -7.5567
9 5 10 0.8760 -2.3573
9 5 11 4.7770 -4.2022
9 5 12 -1.5140 -1.5937
9 5 13 0.5169 -0.3356
9 5 14 5.9636 -1.6544
9 5 15 -2.7438 -2.5742
9 5 16 -1.0103 1.4547
9 5 17 2.7449 2.2871
9 5 18 0.4677 0.4715
9 5 19 -1.4247 -1.1941
9 5 20 0.2212 0.6817
9 5 21 1.0176 0.3759
9 5 22 -1.2531 0.6040
9 5 23 0.7545 0.0610
9 5 24 -0.4113 0.0331
9 6 0 -8.2568 -0.0113
9 6 1 10.3089 5.7259
9 6 2 2.9169 1.8507
9 6 3 -10.2067 -5.9174
9 6 4 0.3900 6.0844
9 6 5 -2.9912 13.8037
9 6 6 -0.7091 -1.0556
9 6 7 2.3737 -0.4940
9 6 8 4.9410 4.7134
9 6 9 -7.5711 3.9733
9 6 10 -0.8031 4.5928
9 6 11 5.7711 2.0442
9 6 12 -0.8910 2.2130
9 6 13 -2.1090 -5.1509
9 6 14 -0.9329 1.1427
9 6 15 -1.3481 -3.7704
9 6 16 -1.5823 0.4532
9 6 17 2.4734 0.8188
9 6 18 0.8965 0.1959
9 6 19 -4.3563 -2.8539
9 6 20 -0.4189 -1.6629
9 6 21 0.2697 2.3808
9 6 22 0.8969 0.7066
9 6 23 -1.1731 0.8296
9 7 0 -6.5818 0.0023
9 7 1 0.1927 -6.1089
9 7 2 -4.3961 7.5640
9 7 3 -2.4118 -8.8793
9 7 4 -5.1722 -7.4749
9 7 5 -9.8497 -0.3317
9 7 6 -1.9091 7.9079
9 7 7 8.5487 1.0396
9 7 8 0.7782 -0.7520
9 7 9 -4.7802 -1.0838
9 7 10 3.0559 -3.6404
9 7 11 1.7335 0.9328
9 7 12 5.1798 2.7683
9 7 13 4.0660 0.4240
9 7 14 4.4572 -2.5381
9 7 15 -3.7501 1.7265
9 7 16 1.9178 0.4476
9 7 17 1.8099 1.9530
9 7 18 -1.5222 1.2175
9 7 19 -1.3171 -0.8787
9 7 20 -1.0823 0.1193
9 7 21 -0.8145 0.1040
9 7 22 -1.3901 1.0643
9 8 0 -1.6069 -0.0100
9 8 1 1.0763 1.1839
9 8 2 -1.9831 -7.7641
9 8 3 -7.3512 -1.1394
9 8 4 2.4299 0.6365
9 8 5 -7.3039 6.2619
9 8 6 -3.0549 -15.1661
9 8 7 3.2880 -1.0241
9 8 8 1.7426 5.3125
9 8 9 -5.1189 2.5358
9 8 10 -0.0251 -1.6681
9 8 11 3.1711 -1.2258
9 8 12 -0.3304 2.6231
9 8 13 -4.8121 -1.9260
9 8 14 0.4767 2.0795
9 8 15 1.7336 -1.0958
9 8 16 -0.3593 0.8502
9 8 17 3.1710 0.4641
9 8 18 -0.0733 -2.2011
9 8 19 -4.2635 -1.0487
9 8 20 -0.2728 -0.9422
9 8 21 0.1117 0.9373
9 8 22 -0.2512 -0.3809
9 9 0 2.3440 0.0000
9 9 1 -0.0005 0.5035
9 9 2 8.7466 0.0162
9 9 3 0.0001 -13.7913
9 9 4 -5.8901 -0.0504
9 9 5 0.0292 10.6436
9 9 6 2.7307 0.0485
9 9 7 0.0060 -5.1663
9 9 8 -0.4340 0.0173
9 9 9 -0.0287 4.3459
9 9 10 -1.4394 -0.0115
9 9 11 -0.0105 3.0038
9 9 12 7.5004 -0.0434
9 9 13 0.0444 0.7609
9 9 14 -2.4227 0.0405
9 9 15 0.0072 1.5655
9 9 16 2.4410 -0.0093
9 9 17 -0.0156 -0.0209
9 9 18 -0.6072 -0.0157
9 9 19 -0.0195 -4.0256
9 9 20 -2.3864 -0.0198
9 9 21 0.0202 -1.0469
10 0 1 9.9090 9.9177
10 0 2 0.0109 -4.9037
10 0 3 -2.3984 2.3485
10 0 4 -8.9953 0.0224
10 0 5 8.3176 8.3619
10 0 6 -0.0184 -1.0792
10 0 7 2.9536 -2.9240
10 0 8 -0.2158 0.0165
10 0 9 4.8267 4.8195
10 0 10 -0.0002 1.7181
10 0 11 1.3998 -1.3971
10 0 12 3.0796 -0.0229
10 0 13 -0.6556 -0.6305
10 0 14 0.0032 -2.0765
10 0 15 2.1298 -2.1091
10 0 16 4.0204 0.0353
10 0 17 -1.4971 -1.5096
10 0 18 0.0156 1.4644
10 0 19 -2.1036 2.0650
10 0 20 2.6616 -0.0187
10 0 21 2.2101 2.2338
10 0 22 -0.0079 -1.4772
10 0 23 -0.7390 0.7200
10 0 24 -0.1841 0.0345
10 1 0 6.0036 0.0071
10 1 2 0.5575 -0.1566
10 1 3 -7.8488 5.0421
10 1 4 -4.5436 4.7471
10 1 5 -6.4763 4.1489
10 1 6 11.7272 6.3444
10 1 7 1.4389 9.8114
10 1 8 -4.6396 12.6397
10 1 9 -3.7223 -4.0734
10 1 10 2.8127 6.1290
10 1 11 4.5538 5.7635
10 1 12 -1.8966 1.7260
10 1 13 5.0695 -4.5618
10 1 14 -0.7709 1.2608
10 1 15 -0.8583 1.1594
10 1 16 3.3491 -1.1693
10 1 17 2.4851 -1.9831
10 1 18 0.1328 0.4907
10 1 19 -2.3513 -0.3347
10 1 20 -1.4148 0.9285
10 1 21 -0.6003 0.0038
10 1 22 0.1630 -0.0538
10 1 23 -0.0109 0.4870
10 1 24 -1.0060 1.7941
10 2 0 6.9162 0.0271
10 2 1 13.4914 -10.2134
10 2 2 -21.8599 -2.8422
10 2 3 -1.6111 -7.8943
10 2 4 -3.3595 1.2111
10 2 5 -3.8974 -3.7297
10 2 6 -4.3525 -1.9146
10 2 7 0.4590 1.2348
10 2 8 -5.8552 0.5374
10 2 9 -7.0368 6.7367
10 2 10 3.4750 1.6410
10 2 11 0.7084 1.0283
10 2 12 -1.2430 2.4768
10 2 13 -0.7494 -0.2005
10 2 14 2.7164 -0.7096
10 2 15 -0.4035 1.0920
10 2 16 2.1108 1.4513
10 2 17 -0.6043 -1.0295
10 2 18 -1.0437 -0.6558
10 2 19 0.4243 2.1471
10 2 20 1.4779 0.8924
10 2 21 -1.0410 1.4209
10 2 22 -0.8917 -1.2598
10 2 23 -0.3033 1.3390
10 2 24 -0.5428 0.3525
10 3 0 14.6850 -0.0072
10 3 1 3.3919 5.2320
10 3 3 -15.9529 0.3884
10 3 4 3.0944 -3.6427
10 3 5 -4.4352 0.3864
10 3 6 2.5299 5.2712
10 3 7 -5.4400 -1.1776
10 3 8 -10.4452 -4.9894
10 3 9 -3.3610 -1.0937
10 3 10 6.2107 9.1616
10 3 11 -2.1396 -1.9410
10 3 12 -3.0341 -5.4248
10 3 13 4.2613 -1.9030
10 3 14 0.3206 1.4465
10 3 15 -1.1533 2.2370
10 3 16 3.9193 -1.7787
10 3 17 0.7601 0.9036
10 3 18 -2.5802 -1.2491
10 3 19 -2.9266 -1.6164
10 3 20 0.5873 -0.5596
10 3 21 -0.0503 -1.3001
10 3 22 -0.5576 -1.5679
10 3 23 -0.2672 0.2126
10 3 24 -1.0674 0.2168
10 4 0 24.0301 -0.0296
10 4 1 1.5000 -6.8486
10 4 2 -7.4638 -0.7602
10 4 3 4.2338 -9.5442
10 4 4 3.0777 -7.6240
10 4 5 -1.8358 2.8405
10 4 6 4.4691 0.3418
10 4 7 -2.8866 -1.2840
10 4 8 -10.4336 -7.5328
10 4 9 -2.4205 6.2522
10 4 10 3.8922 1.6547
10 4 11 -3.8349 3.2963
10 4 12 -2.5448 2.0333
10 4 13 1.4851 -0.0168
10 4 14 -0.8313 -0.1516
10 4 15 -2.6665 1.9623
10 4 16 1.7526 -0.8140
10 4 17 1.6985 -2.4932
10 4 18 -0.9134 -0.2192
10 4 19 0.8737 1.2441
10 4 20 0.2003 -0.6774
10 4 21 -1.3754 0.0836
10 4 22 -0.1092 -0.8570
10 4 23 -0.5343 0.7995
10 5 0 16.2294 -0.0021
10 5 1 -2.8878 -1.3945
10 5 2 -12.6621 -6.6678
10 5 3 2.1575 0.0099
10 5 4 5.9386 -6.1206
10 5 5 -1.7723 -5.9661
10 5 6 1.6445 -2.6242
10 5 7 -0.3945 -4.8568
10 5 8 -6.5905 -4.1287
10 5 9 6.3367 3.3139
10 5 10 5.1758 -0.2439
10 5 11 -3.8794 -4.6244
10 5 12 0.6916 -3.4680
10 5 13 4.8778 4.9987
10 5 14 0.0777 0.6345
10 5 15 1.2778 3.0055
10 5 16 2.0831 0.8516
10 5 17 -0.8121 -0.4521
10 5 18 -3.2417 -1.8389
10 5 19 1.2281 0.1410
10 5 20 2.1067 1.0334
10 5 21 0.1222 -1.2176
10 5 22 -0.8074 -0.8429
10 5 23 0.6395 -0.5933
10 6 0 11.0808 -0.0361
10 6 1 -1.0686 6.1768
10 6 2 0.0234 -7.0776
10 6 3 4.3059 1.1646
10 6 4 -0.8829 1.9237
10 6 5 6.6070 7.4334
10 6 6 4.9854 -4.9536
10 6 7 -4.1096 -2.5723
10 6 8 -11.3406 -1.7553
10 6 9 2.6380 1.8239
10 6 10 0.0864 4.3042
10 6 11 -3.9443 1.2382
10 6 12 -3.1290 -1.2126
10 6 13 -1.2815 -2.0315
10 6 14 -3.9476 1.6589
10 6 15 1.5904 -0.8039
10 6 16 3.6664 0.2264
10 6 17 0.3820 -2.1900
10 6 18 -0.0151 -1.4026
10 6 19 1.5780 0.3324
10 6 20 1.1207 -1.4590
10 6 21 0.9610 0.0203
10 6 22 -0.1815 -1.1048
10 7 0 8.7013 0.0047
10 7 1 -3.4273 -1.0114
10 7 2 -0.1905 1.0967
10 7 3 11.3277 0.2975
10 7 4 -1.7770 2.0773
10 7 5 1.7243 -10.4279
10 7 6 5.6870 6.3627
10 7 7 0.3955 0.9222
10 7 8 -5.4527 -0.1419
10 7 9 4.7352 -2.2807
10 7 10 2.5065 -1.0943
10 7 11 -4.7485 1.9049
10 7 12 -0.9664 -1.3384
10 7 13 3.9957 3.9201
10 7 14 -0.6111 -0.0333
10 7 15 -0.8282 2.9893
10 7 16 1.2336 0.1717
10 7 17 -2.9027 -1.1581
10 7 18 -0.9757 -0.0160
10 7 19 3.5489 1.6710
10 7 20 1.2160 1.4854
10 7 21 -0.0471 -1.8629
10 7 22 0.6363 -0.2289
10 8 0 -2.1290 -0.0001
10 8 1 2.2397 1.4912
10 8 2 -8.6724 -6.1831
10 8 3 0.4648 7.2231
10 8 4 1.0515 8.3862
10 8 5 6.7299 -4.7579
10 8 6 -0.2022 -5.9500
10 8 7 -4.5146 0.9473
10 8 8 -4.2582 1.3677
10 8 9 2.8927 -3.1173
10 8 10 2.9672 0.8271
10 8 11 -0.2535 -2.7729
10 8 12 -4.7124 -1.9084
10 8 13 -2.6520 -1.1540
10 8 14 0.5102 1.9966
10 8 15 2.6746 -1.0834
10 8 16 0.9110 1.8114
10 8 17 -1.6328 0.4635
10 8 18 -0.4646 -1.8402
10 8 19 1.2248 2.4231
10 8 20 2.0621 0.7086
10 8 21 1.1479 1.1456
10 9 0 1.2676 0.0039
10 9 1 -0.4119 -0.1273
10 9 2 1.7044 4.4118
10 9 3 -1.9021 0.0076
10 9 4 -2.6319 3.3780
10 9 5 2.4404 -3.4268
10 9 6 4.2546 6.7437
10 9 7 -5.1562 1.5307
10 9 8 -3.2572 -1.1179
10 9 9 0.6525 -0.7579
10 9 10 0.4306 1.5479
10 9 11 -1.5928 2.2086
10 9 12 -0.0016 -0.0095
10 9 13 0.8067 0.9837
10 9 14 -0.7421 -1.1187
10 9 15 -2.0396 1.0591
10 9 16 0.9139 -1.6711
10 9 17 -1.7122 0.6339
10 9 18 0.0911 1.1116
10 9 19 2.4146 0.1535
10 9 20 0.2993 1.8749
10 10 0 4.8088 0.0010
10 10 1 0.0243 -7.8443
10 10 2 -3.7300 -0.0220
10 10 3 0.0285 7.7046
10 10 4 6.3400 0.0609
10 10 5 0.0222 -14.9381
10 10 6 -1.1134 -0.0259
10 10 7 0.0182 4.1732
10 10 8 -0.1162 -0.0032
10 10 9 0.0330 -3.8699
10 10 10 3.5408 0.0228
10 10 11 0.0220 -0.6972
10 10 12 -6.8742 0.0186
10 10 13 -0.0021 1.4110
10 10 14 2.7098 -0.0327
10 10 15 0.0284 1.3127
10 10 16 -5.0874 0.0335
10 10 17 0.0304 -0.2757
10 10 18 -2.1070 -0.0001
10 10 19 0.0083 2.7800
11 0 1 7.5035 -7.4968
11 0 2 1.5760 0.0374
11 0 3 -1.2386 -1.2426
11 0 4 -0.0219 -7.6337
11 0 5 10.8919 -10.8991
11 0 6 -9.0419 0.0171
11 0 7 -2.8625 -2.8439
11 0 8 -0.0040 -16.8821
11 0 9 1.9060 -1.9292
11 0 10 -3.1700 0.0457
11 0 11 -1.3473 -1.3363
11 0 12 0.0025 -0.6184
11 0 13 -4.1391 4.1622
11 0 14 0.8283 0.0401
11 0 15 0.0192 -0.0314
11 0 16 0.0004 0.9160
11 0 17 -2.1678 2.1785
11 0 18 -0.1155 0.0212
11 0 19 0.1614 0.1550
11 0 20 -0.0010 -1.4322
11 0 21 0.6439 -0.6429
11 0 22 -0.7895 0.0042
11 0 23 -0.1501 -0.1444
11 1 0 14.1145 0.0008
11 1 1 -11.8321 8.3778
11 1 2 1.3382 -0.8588
11 1 3 2.7768 11.6007
11 1 4 8.1124 -3.9696
11 1 5 -0.3254 -3.1601
11 1 6 2.8883 -2.9127
11 1 7 -5.7494 6.1661
11 1 8 -2.7899 -3.6381
11 1 9 1.3253 -9.1650
11 1 10 1.9698 1.1257
11 1 11 -3.2741 -2.0927
11 1 12 -2.0774 -0.8081
11 1 13 0.5366 -0.0567
11 1 14 -1.1478 2.2977
11 1 15 -0.4285 -0.7119
11 1 16 -2.2247 -0.6249
11 1 17 0.9439 0.8682
11 1 18 0.8650 0.0632
11 1 19 1.6849 -1.6141
11 1 20 -0.1274 -1.1268
11 1 21 -0.7194 -2.8912
11 1 22 1.2437 0.4391
11 1 23 0.6353 -0.3110
11 2 0 3.7927 -0.0087
11 2 1 -3.2690 -4.2294
11 2 2 3.3931 4.4055
11 2 3 11.2505 -1.5994
11 2 4 7.1125 1.1098
11 2 5 10.2281 -1.0364
11 2 6 -3.8239 -2.5422
11 2 7 6.4119 -7.2633
11 2 8 3.7583 -1.1330
11 2 9 7.2061 5.2595
11 2 10 -3.5237 -3.0133
11 2 11 -1.5176 -2.7062
11 2 12 0.7409 0.7820
11 2 13 -4.0829 3.5210
11 2 14 0.0979 -1.0446
11 2 15 0.5694 -1.2217
11 2 16 -1.1583 1.5912
11 2 17 -2.2798 1.1467
11 2 18 0.4637 1.0569
11 2 19 3.0823 0.7863
11 2 20 1.1212 0.4048
11 2 21 0.4998 0.4908
11 2 22 -0.6915 1.0110
11 2 23 -0.0406 0.3670
11 3 0 -16.8710 -0.0229
11 3 1 -15.8949 7.3829
11 3 2 0.4671 -1.3019
11 3 3 6.2847 7.5603
11 3 4 -3.1875 1.5839
11 3 5 5.1307 3.0273
11 3 6 -1.0755 2.3255
11 3 7 -5.2428 -1.9682
11 3 8 6.6632 1.6720
11 3 9 7.6927 -2.8413
11 3 10 -1.3066 1.0703
11 3 11 -3.1593 -2.7109
11 3 12 3.8530 -1.4162
11 3 13 0.8339 1.1375
11 3 14 -2.7475 1.3681
11 3 15 2.0350 -1.9445
11 3 16 0.7678 -0.4947
11 3 17 -1.6616 2.2282
11 3 18 0.4156 0.1933
11 3 19 -0.0042 -1.1426
11 3 20 0.3553 -0.8176
11 3 21 1.6602 -0.4656
11 3 22 1.4815 1.4784
11 3 23 0.1841 -0.6631
11 4 0 -6.2323 -0.0027
11 4 1 -8.8467 0.6424
11 4 2 7.3072 5.2776
11 4 3 7.8019 0.8777
11 4 4 -3.5161 7.1846
11 4 5 3.2771 2.8082
11 4 6 -1.0967 0.5382
11 4 7 -0.6754 1.4503
11 4 8 2.8917 8.8842
11 4 9 -1.1328 -0.9708
11 4 10 -7.1191 -5.4186
11 4 11 -1.2072 -0.0100
11 4 12 0.7753 4.5965
11 4 13 -4.9034 -1.3806
11 4 14 -0.8958 -2.3882
11 4 15 -0.7694 -0.8711
11 4 16 -0.1943 0.2285
11 4 17 -1.8245 0.8357
11 4 18 2.3962 1.7922
11 4 19 2.6789 1.2276
11 4 20 -1.6450 0.8140
11 4 21 -0.4861 0.6241
11 4 22 0.3191 0.9748
11 4 23 -0.6119 -0.3245
11 5 0 -15.4676 0.0230
11 5 1 -3.9517 -4.9720
11 5 2 4.1094 2.8556
11 5 3 1.2244 -0.7390
11 5 4 -0.3946 4.4351
11 5 5 0.3036 -4.4518
11 5 6 -2.7848 0.7919
11 5 7 -3.1463 -1.2226
11 5 8 12.0254 3.6306
11 5 9 2.2826 0.0359
11 5 10 -3.7319 -3.7150
11 5 11 1.2916 -1.6646
11 5 12 4.5362 -0.2308
11 5 13 -1.0881 2.8335
11 5 14 -1.7241 -0.6589
11 5 15 1.5668 0.4121
11 5 16 -2.8462 -0.0110
11 5 17 -3.2974 2.0721
11 5 18 -1.0111 0.4098
11 5 19 -0.0843 -0.7629
11 5 20 -0.1207 1.5709
11 5 21 -0.7765 0.6458
11 5 22 1.1045 1.2506
11 6 0 -13.2775 0.0161
11 6 1 -3.0484 -0.3740
11 6 2 4.6194 2.3206
11 6 3 -6.0160 1.3737
11 6 4 -3.1481 -0.6305
11 6 5 1.3081 4.8013
11 6 6 -2.5671 -0.8800
11 6 7 -4.5508 0.8330
11 6 8 4.7468 -1.0337
11 6 9 -1.2979 -3.4933
11 6 10 -4.4345 -1.2412
11 6 11 1.9798 -0.3722
11 6 12 2.4477 0.4074
11 6 13 -2.1552 -4.4413
11 6 14 0.0929 -1.2348
11 6 15 -0.2158 -1.9495
11 6 16 -1.2685 -0.8802
11 6 17 0.5537 0.6925
11 6 18 2.0734 2.0398
11 6 19 -0.7380 -0.2022
11 6 20 -1.9355 -0.6049
11 6 21 -0.0040 1.3873
11 6 22 -0.3533 0.6536
11 7 0 0.6961 0.0002
11 7 1 -2.8572 -2.9277
11 7 2 8.8189 4.9932
11 7 3 -2.3150 -0.4613
11 7 4 5.4258 -3.2497
11 7 5 -4.8900 -0.3277
11 7 6 -1.9102 2.9227
11 7 7 1.6042 1.4505
11 7 8 9.4579 1.0476
11 7 9 0.1828 2.3255
11 7 10 -5.4990 -2.7113
11 7 11 2.0455 1.7569
11 7 12 1.6841 1.6459
11 7 13 0.4821 1.2474
11 7 14 -0.7322 -2.6342
11 7 15 -0.0906 0.2018
11 7 16 -4.4333 -2.3195
11 7 17 -1.0452 -0.6495
11 7 18 1.2652 0.9059
11 7 19 -0.7482 -0.9228
11 7 20 -1.5293 0.2055
11 7 21 -1.5912 -0.1976
11 8 0 -5.7495 -0.0048
11 8 1 0.9330 -1.4507
11 8 2 -0.6464 -0.7796
11 8 3 -2.4967 1.0782
11 8 4 2.8499 -6.0154
11 8 5 4.3381 5.2545
11 8 6 -5.9253 -1.2613
11 8 7 -0.6682 -2.5929
11 8 8 7.4626 -0.8774
11 8 9 1.5127 0.1293
11 8 10 -2.6107 1.4931
11 8 11 2.0127 -3.5735
11 8 12 2.4809 -0.2023
11 8 13 -1.3631 -2.7769
11 8 14 0.6591 0.6876
11 8 15 1.0651 -2.2407
11 8 16 -1.5310 1.0021
11 8 17 0.8459 -1.2193
11 8 18 0.2772 -0.2182
11 8 19 -1.6610 -0.5967
11 8 20 -0.9665 -1.0847
11 9 0 -1.6128 -0.0007
11 9 1 -4.1175 5.6830
11 9 2 3.0116 4.2486
11 9 3 -0.1279 -0.3030
11 9 4 -3.6091 -7.9710
11 9 5 -3.0247 8.4500
11 9 6 0.9003 6.4881
11 9 7 0.1094 -0.2998
11 9 8 0.7786 -1.8264
11 9 9 -0.0396 1.5811
11 9 10 -3.9286 0.2243
11 9 11 -0.6879 1.3574
11 9 12 3.9363 -0.5347
11 9 13 3.3534 -2.2877
11 9 14 -0.4148 -1.4451
11 9 15 -1.6702 -0.6900
11 9 16 1.5109 -1.4155
11 9 17 0.9332 -0.3784
11 9 18 2.5807 1.6437
11 9 19 -0.9448 -1.5991
11 10 0 -0.2232 0.0052
11 10 1 -0.1779 0.7747
11 10 2 -1.5868 0.1518
11 10 3 4.7437 0.9610
11 10 4 2.5821 -3.2687
11 10 5 -5.0060 1.6605
11 10 6 -2.3434 1.6025
11 10 7 3.5782 -0.2101
11 10 8 3.5570 -0.5600
11 10 9 0.9981 0.8915
11 10 10 -0.1367 0.2807
11 10 11 -0.0654 -2.0907
11 10 12 0.9058 1.9386
11 10 13 1.6549 -0.0821
11 10 14 1.0761 2.2353
11 10 15 -0.3858 -0.9122
11 10 16 -0.5643 0.3341
11 10 17 0.7774 -1.2017
11 10 18 -0.0369 -0.5272
11 11 0 -9.1958 -0.0210
11 11 1 -0.0331 2.4103
11 11 2 -2.3968 -0.0243
11 11 3 0.0163 -10.2384
11 11 4 -5.9827 -0.0575
11 11 5 0.0057 9.0504
11 11 6 -2.4518 -0.0215
11 11 7 -0.0253 -3.2307
11 11 8 0.0163 -0.0377
11 11 9 -0.0213 1.5045
11 11 10 -0.5724 -0.0468
11 11 11 0.0061 2.7034
11 11 12 5.3780 -0.0376
11 11 13 0.0029 -0.1785
11 11 14 -0.3108 -0.0240
11 11 15 -0.0179 1.0501
11 11 16 3.3100 -0.0428
11 11 17 -0.0159 1.6153
12 0 0 -11.2371 -0.0349
12 0 1 -6.0247 -6.0038
12 0 2 0.0114 3.8915
12 0 3 8.8053 -8.7964
12 0 4 -3.5282 -0.0521
12 0 5 0.9255 0.9102
12 0 6 0.0073 12.2061
12 0 7 7.8969 -7.8587
12 0 8 7.0699 0.0300
12 0 9 6.5308 6.4930
12 0 10 0.0028 -3.0544
12 0 11 1.5064 -1.4927
12 0 12 1.8919 -0.0737
12 0 13 1.0046 1.0060
12 0 14 0.0050 -3.6101
12 0 15 -1.2512 1.2464
12 0 16 1.3681 -0.0273
12 0 17 -0.4833 -0.4607
12 0 18 0.0053 0.7996
12 0 19 -1.6974 1.6910
12 0 20 -1.2095 -0.0313
12 0 21 1.2521 1.2597
12 0 22 0.0013 0.9429
12 1 0 -7.5148 0.0009
12 1 1 -5.9104 4.1577
12 1 2 -5.8573 -3.3743
12 1 3 -0.2238 -0.3497
12 1 4 -4.9832 1.4396
12 1 5 -13.3407 6.5422
12 1 6 1.9298 -2.5729
12 1 7 -5.5640 3.2995
12 1 8 -0.4800 4.2335
12 1 9 -4.2025 2.2279
12 1 10 3.3331 -1.9535
12 1 11 -0.7077 -1.3445
12 1 12 0.9345 -1.8018
12 1 13 4.0501 -1.6096
12 1 14 -0.9901 0.6581
12 1 15 0.7176 -0.7740
12 1 16 0.2277 -1.7301
12 1 17 2.3009 -2.3833
12 1 18 -0.3539 -0.5756
12 1 19 -0.2708 0.6350
12 1 20 -0.9984 0.7489
12 1 21 -1.1059 0.1849
12 1 22 1.0855 0.0445
12 2 0 0.2663 0.0193
12 2 1 9.1587 -5.1410
12 2 2 11.8174 1.9500
12 2 3 -4.4650 -8.3555
12 2 4 0.6371 1.7878
12 2 5 -4.4921 3.0744
12 2 6 -0.4846 1.4590
12 2 7 6.5338 -4.0524
12 2 8 0.6969 4.5891
12 2 9 -4.9435 4.4862
12 2 10 -3.9874 -3.1344
12 2 11 5.8090 0.8218
12 2 12 -1.2512 1.7164
12 2 13 -0.8309 -1.9929
12 2 14 0.8111 -1.8643
12 2 15 -0.6803 2.2352
12 2 16 -1.2542 1.1927
12 2 17 -0.5548 -0.8717
12 2 18 -0.6801 -0.2273
12 2 19 -1.5753 0.0136
12 2 20 -0.9136 1.3083
12 2 21 -1.1279 1.2420
12 2 22 -1.5569 -0.8899
12 3 0 -7.6713 0.0091
12 3 1 6.0308 -1.9912
12 3 2 1.5593 -3.7687
12 3 3 -3.4930 -1.7689
12 3 4 -1.6804 -3.2938
12 3 5 -5.1182 -1.5022
12 3 6 -0.8140 -2.0714
12 3 7 -0.6703 3.2318
12 3 8 1.7449 -5.3517
12 3 9 -0.7202 -1.5179
12 3 10 2.7763 0.3737
12 3 11 4.0100 2.6982
12 3 12 0.8676 -0.8102
12 3 13 2.8761 -0.7254
12 3 14 0.2153 0.8325
12 3 15 1.6627 -0.6155
12 3 16 -0.8214 -0.2642
12 3 17 2.3159 -1.6959
12 3 18 0.0229 -1.3859
12 3 19 -2.5656 -0.6346
12 3 20 -0.4597 -1.3366
12 3 21 0.0881 0.1701
12 3 22 0.2291 -0.7674
12 4 0 7.9299 0.0178
12 4 1 9.6589 4.2834
12 4 2 -0.1396 -0.2501
12 4 3 -8.4197 1.8310
12 4 4 1.3199 -3.2860
12 4 5 -2.6777 1.8952
12 4 6 -0.0769 -0.9956
12 4 7 6.0003 2.2849
12 4 8 -5.7378 -0.2073
12 4 9 -6.0341 -2.7477
12 4 10 2.7547 0.3129
12 4 11 4.2763 0.8933
12 4 12 -2.2618 1.0024
12 4 13 -0.4313 -4.0679
12 4 14 4.0818 -0.7267
12 4 15 -1.2673 0.1784
12 4 16 -0.3629 -0.0119
12 4 17 1.0957 -2.0725
12 4 18 2.2466 -0.3783
12 4 19 -0.4368 0.9222
12 4 20 -0.6294 -0.0220
12 4 21 -0.2555 -0.4450
12 4 22 -1.2909 -1.1171
12 5 0 3.9395 -0.0123
12 5 1 9.3673 -0.8552
12 5 2 0.9269 -1.7326
12 5 3 -1.8616 -0.2825
12 5 4 2.4251 -0.3224
12 5 5 -2.1913 -1.1885
12 5 6 -0.5236 1.2820
12 5 7 4.6338 0.9819
12 5 8 0.1778 -0.9853
12 5 9 -0.9300 3.5330
12 5 10 2.7501 5.3021
12 5 11 2.9139 2.1472
12 5 12 -2.0797 -0.3811
12 5 13 1.1420 2.3007
12 5 14 0.4881 1.6275
12 5 15 1.6364 0.2212
12 5 16 -0.2293 0.1040
12 5 17 1.3420 -0.8775
12 5 18 -0.7665 -2.2604
12 5 19 -1.5428 -0.6123
12 5 20 0.9597 -1.0510
12 5 21 0.1046 -0.6198
12 6 0 1.4319 0.0061
12 6 1 3.5646 1.6289
12 6 2 -9.2564 -3.7352
12 6 3 1.0262 0.3907
12 6 4 -4.5688 -2.1920
12 6 5 0.0443 -0.0983
12 6 6 0.1970 -1.6606
12 6 7 2.9012 1.0943
12 6 8 -8.1307 -1.1142
12 6 9 -4.5566 -2.4574
12 6 10 6.5028 3.2723
12 6 11 -0.5173 0.2615
12 6 12 -0.9505 -0.2898
12 6 13 -0.0657 -1.1330
12 6 14 4.6493 2.1860
12 6 15 -1.2475 0.5784
12 6 16 2.7235 1.5197
12 6 17 2.5738 0.3814
12 6 18 1.0675 0.0243
12 6 19 -0.3630 1.2056
12 6 20 -0.1963 -0.0676
12 7 0 8.1488 -0.0044
12 7 1 4.5462 3.4483
12 7 2 -2.1585 -1.2678
12 7 3 0.3340 -1.3579
12 7 4 0.8603 4.7725
12 7 5 -6.3123 -0.9444
12 7 6 0.0141 -1.7141
12 7 7 3.9066 0.6460
12 7 8 -5.5365 1.4831
12 7 9 -5.6718 2.2940
12 7 10 2.5054 -0.2386
12 7 11 0.8952 2.0771
12 7 12 -4.0611 -0.3516
12 7 13 -0.2711 2.9727
12 7 14 -0.6506 0.3268
12 7 15 1.0657 1.6282
12 7 16 0.6495 -0.4153
12 7 17 0.8851 1.1837
12 7 18 -0.6819 -1.0477
12 7 19 0.2509 0.3228
12 7 20 1.1724 0.3280
12 8 0 -1.2114 0.0091
12 8 1 3.0695 -4.0817
12 8 2 -2.6799 -0.5105
12 8 3 2.2922 -6.1799
12 8 4 -1.6289 3.4047
12 8 5 3.0469 -2.4856
12 8 6 0.6749 -3.1058
12 8 7 -0.1188 -1.1843
12 8 8 -2.3461 -1.1355
12 8 9 -2.0737 -0.1064
12 8 10 4.5273 0.8199
12 8 11 -0.7931 -0.3281
12 8 12 -0.6136 -0.8637
12 8 13 -1.7676 2.4299
12 8 14 -0.1405 2.5596
12 8 15 -1.3812 1.0049
12 8 16 1.9330 0.9477
12 8 17 0.9835 0.3718
12 8 18 -1.9836 -0.8501
12 8 19 0.1672 0.3303
12 9 0 2.9582 -0.0052
12 9 1 -0.7427 -0.4048
12 9 2 0.0132 -2.6219
12 9 3 -0.7331 -3.3989
12 9 4 -4.0052 3.3467
12 9 5 -1.4247 -2.1378
12 9 6 2.8529 -4.6994
12 9 7 1.7175 -1.0235
12 9 8 -7.5309 1.2243
12 9 9 -2.2479 -0.5921
12 9 10 0.6619 -2.0736
12 9 11 1.1508 2.6138
12 9 12 -3.1989 0.0565
12 9 13 -0.7107 1.1872
12 9 14 -1.5307 -1.4344
12 9 15 0.2788 1.2933
12 9 16 0.6043 -0.1974
12 9 17 0.1738 2.3463
12 9 18 0.0346 0.1447
12 10 0 4.6811 0.0019
12 10 1 4.4579 -0.2678
12 10 2 4.1273 -2.8490
12 10 3 -0.0460 3.0929
12 10 4 4.3353 7.0493
12 10 5 1.0858 -3.4061
12 10 6 0.9529 -4.3389
12 10 7 2.0963 0.6400
12 10 8 0.9444 1.8318
12 10 9 -2.3951 -0.1461
12 10 10 -0.3047 -0.8362
12 10 11 0.8351 -3.1071
12 10 12 -2.7419 -0.4082
12 10 13 -3.1666 1.5190
12 10 14 -1.4283 0.0398
12 10 15 1.0578 -1.2198
12 10 16 -1.2625 0.6053
12 11 0 -0.4896 -0.0104
12 11 1 0.4505 -0.7034
12 11 2 1.4046 -2.9845
12 11 3 -1.7737 -1.9669
12 11 4 -0.6146 4.0889
12 11 5 5.6885 -0.6813
12 11 6 1.4006 -3.3445
12 11 7 -1.9362 -0.6368
12 11 8 -0.9244 0.4387
12 11 9 -0.0484 -1.2403
12 11 10 -0.1196 0.2430
12 11 11 2.1241 1.4291
12 11 12 -0.7078 -2.0204
12 11 13 0.4797 -0.6315
12 11 14 -0.7497 -0.4001
12 11 15 0.9963 0.3511
12 12 0 2.9350 0.0253
12 12 1 0.0176 0.0279
12 12 2 -0.8709 0.0151
12 12 3 -0.0524 8.3853
12 12 4 0.5922 -0.0057
12 12 5 -0.0377 -1.2874
12 12 6 1.8456 0.0051
12 12 7 0.0038 1.9219
12 12 8 -0.5526 0.0431
12 12 9 -0.0159 -1.0700
12 12 10 0.5561 0.0155
12 12 11 -0.0480 -3.1805
12 12 12 -0.5632 0.0004
13 0 1 4.0716 -4.0588
13 0 2 11.3604 0.0545
13 0 3 -0.3527 -0.3908
13 0 4 0.0077 2.4459
13 0 5 7.2640 -7.2814
13 0 6 0.9718 -0.0286
13 0 7 1.9509 1.9955
13 0 8 -0.0034 4.0688
13 0 9 3.3605 -3.3988
13 0 10 -2.8968 0.0059
13 0 11 2.2938 2.3321
13 0 12 -0.0145 6.1361
13 0 13 -2.3207 2.3104
13 0 14 0.5499 0.0626
13 0 15 -0.5012 -0.5104
13 0 16 0.0015 1.5537
13 0 17 -3.0185 3.0283
13 0 18 0.6367 0.0229
13 0 19 -1.0192 -1.0041
13 0 20 -0.0258 -2.1142
13 0 21 0.9027 -0.9187
13 1 0 -3.6305 0.0061
13 1 1 4.2818 1.0717
13 1 2 -7.1712 -2.6685
13 1 3 -3.9232 5.7989
13 1 4 -5.7191 0.4281
13 1 5 3.7040 -5.3376
13 1 6 0.6217 -11.2329
13 1 7 -4.3073 4.9694
13 1 8 -5.9288 -2.7930
13 1 9 -1.1771 -5.9719
13 1 10 3.7874 1.5005
13 1 11 -3.9743 1.8707
13 1 12 0.0182 -2.0097
13 1 13 -1.0243 0.3342
13 1 14 1.2783 2.5859
13 1 15 1.7008 -2.3903
13 1 16 1.2911 -0.5033
13 1 17 1.2795 0.2697
13 1 18 0.5313 -0.3024
13 1 19 2.1801 -0.1895
13 1 20 1.0385 -0.0321
13 1 21 0.8211 -0.5138
13 2 0 8.2216 -0.0024
13 2 1 1.9391 2.4600
13 2 2 0.7921 1.3483
13 2 3 -4.0227 2.5698
13 2 4 1.0175 2.1336
13 2 5 3.7249 -0.9277
13 2 6 1.9348 2.8842
13 2 7 1.2277 -1.5818
13 2 8 -1.9208 2.9725
13 2 9 -2.3734 -3.7462
13 2 10 0.7609 1.9872
13 2 11 -0.9696 2.1605
13 2 12 -1.5284 1.4863
13 2 13 -2.9125 -1.6988
13 2 14 0.7928 -1.2289
13 2 15 -1.8439 1.8053
13 2 16 -0.0706 0.2085
13 2 17 -1.8374 1.7414
13 2 18 -0.3260 0.1146
13 2 19 0.1725 -0.7784
13 2 20 1.0946 0.2360
13 2 21 0.7898 -0.1876
13 3 0 4.0800 -0.0220
13 3 1 -4.0374 -5.2490
13 3 2 -4.9927 0.1464
13 3 3 5.5101 -1.0750
13 3 4 0.5796 0.8584
13 3 5 2.4463 -4.3644
13 3 6 1.4507 -1.1592
13 3 7 -4.4041 1.0930
13 3 8 -0.9963 -2.7203
13 3 9 4.6778 1.6885
13 3 10 0.6684 2.0440
13 3 11 -4.1839 1.5268
13 3 12 -0.7958 -0.6278
13 3 13 0.8807 4.2920
13 3 14 -2.1588 1.7295
13 3 15 1.2147 -0.0450
13 3 16 1.4582 0.3618
13 3 17 1.6696 1.3011
13 3 18 -1.3707 1.1349
13 3 19 1.0639 -0.0822
13 3 20 0.3285 -0.6934
13 3 21 0.4561 -0.1776
13 4 0 5.8596 0.0018
13 4 1 -4.8246 2.3732
13 4 2 -6.0849 -0.7713
13 4 3 1.2556 0.5131
13 4 4 -0.9356 -1.7808
13 4 5 2.8462 0.5532
13 4 6 2.7709 -2.2311
13 4 7 -1.7670 -2.6907
13 4 8 -4.3763 -0.9346
13 4 9 0.0173 -1.8091
13 4 10 1.6406 -2.5987
13 4 11 -4.7678 -2.0507
13 4 12 0.2441 -1.4200
13 4 13 -0.9938 -0.9949
13 4 14 0.4458 0.0692
13 4 15 -2.6567 1.3333
13 4 16 0.6708 -0.5626
13 4 17 -0.8892 1.0051
13 4 18 -0.3875 1.4945
13 4 19 0.9876 0.5322
13 4 20 0.4356 1.3083
13 5 0 2.4863 0.0061
13 5 1 -5.0332 -0.4660
13 5 2 6.4371 3.4426
13 5 3 4.2074 0.1496
13 5 4 1.7194 3.0829
13 5 5 0.7173 -0.5988
13 5 6 2.4630 1.1957
13 5 7 -4.5940 -1.3046
13 5 8 2.0707 0.0214
13 5 9 5.3850 1.5849
13 5 10 -3.2099 -1.5888
13 5 11 -2.9599 -1.4847
13 5 12 -2.4561 -0.4665
13 5 13 0.5939 1.0696
13 5 14 -5.0165 -0.6219
13 5 15 0.4157 -0.5455
13 5 16 -1.1406 0.0482
13 5 17 -0.2332 -0.5205
13 5 18 -2.3143 0.2701
13 5 19 0.0694 -1.3354
13 5 20 0.9306 -0.6554
13 6 0 -0.7521 0.0063
13 6 1 -8.4313 -2.3508
13 6 2 -3.0394 1.6173
13 6 3 4.4814 -0.4970
13 6 4 -0.6184 -1.5443
13 6 5 5.1011 -0.7739
13 6 6 3.2145 -0.1179
13 6 7 -2.1873 -0.6849
13 6 8 0.0552 -0.6173
13 6 9 6.8823 -1.5185
13 6 10 0.8692 -3.0129
13 6 11 -2.8731 -2.1967
13 6 12 2.7733 -0.8272
13 6 13 0.6673 -1.0061
13 6 14 0.8000 -0.4120
13 6 15 -2.3060 -0.4933
13 6 16 0.9155 0.0766
13 6 17 -1.3567 -0.3487
13 6 18 -0.1151 1.1912
13 6 19 -0.0175 0.1616
13 7 0 -0.6488 -0.0201
13 7 1 -2.2180 4.4372
13 7 2 3.7086 -0.3547
13 7 3 -3.1979 3.7567
13 7 4 1.9814 -0.0506
13 7 5 0.3446 2.5756
13 7 6 -0.6408 1.0994
13 7 7 -2.1889 -1.5952
13 7 8 2.5546 1.0608
13 7 9 4.9396 0.2762
13 7 10 -3.3762 -0.3396
13 7 11 0.2932 -1.7462
13 7 12 -0.1489 0.8144
13 7 13 1.4184 -2.2763
13 7 14 -2.4142 -1.1995
13 7 15 1.9776 -1.5498
13 7 16 -0.9057 -0.4817
13 7 17 -0.9951 -0.1044
13 7 18 -0.2408 0.2268
13 8 0 -3.9251 -0.0111
13 8 1 -4.7801 -1.1951
13 8 2 3.8751 2.9452
13 8 3 0.9785 3.4831
13 8 4 0.8290 -0.7976
13 8 5 4.8756 0.0199
13 8 6 1.4801 4.8128
13 8 7 -4.9294 2.9640
13 8 8 5.2039 0.1986
13 8 9 4.7623 -0.3349
13 8 10 0.0176 0.2669
13 8 11 -2.4733 -1.1110
13 8 12 3.7053 0.1739
13 8 13 1.0335 -0.9690
13 8 14 1.3566 -0.4376
13 8 15 -0.9551 -0.3175
13 8 16 -0.0967 0.1645
13 8 17 -1.0362 -1.5191
13 9 0 -0.5831 0.0192
13 9 1 -1.6650 -1.1992
13 9 2 -4.4233 -1.7484
13 9 3 -1.1777 2.9848
13 9 4 -0.9587 -2.4615
13 9 5 -0.6291 -1.8798
13 9 6 0.3281 1.4352
13 9 7 -1.6703 0.4170
13 9 8 -0.8908 0.3326
13 9 9 2.6389 -0.2731
13 9 10 0.7249 0.8313
13 9 11 0.2739 1.2702
13 9 12 0.2198 2.3350
13 9 13 1.4097 -1.6266
13 9 14 1.8447 -0.8132
13 9 15 0.6586 -0.0406
13 9 16 -0.7399 0.1538
13 10 0 -1.6714 0.0087
13 10 1 0.5255 1.1591
13 10 2 -0.6760 3.0592
13 10 3 -1.3261 5.1062
13 10 4 1.1150 -1.7879
13 10 5 -2.6222 0.7640
13 10 6 -2.8520 3.7449
13 10 7 -0.7874 3.4643
13 10 8 2.1874 -2.2260
13 10 9 0.0649 0.8697
13 10 10 0.4412 1.2700
13 10 11 -1.9904 -1.2507
13 10 12 1.7583 0.2035
13 10 13 -0.3177 0.5426
13 10 14 0.8985 0.4913
13 11 0 1.0997 -0.0027
13 11 1 -2.9111 -2.0839
13 11 2 -0.3609 1.5840
13 11 3 0.8412 -3.7360
13 11 4 0.6239 -3.8925
13 11 5 0.1135 -0.9831
13 11 6 -1.0970 1.6591
13 11 7 -1.0580 -0.4262
13 11 8 -0.6249 -0.7870
13 11 9 2.1361 0.6411
13 11 10 0.6123 0.8843
13 11 11 -1.4406 3.0122
13 11 12 -0.7175 0.8261
13 12 0 0.1285 0.0023
13 12 1 -0.1104 0.6010
13 12 2 -0.3465 2.3771
13 12 3 -1.4928 1.4731
13 12 4 -0.7547 -3.2910
13 12 5 -3.0076 -0.3426
13 12 6 -0.5681 0.5483
13 12 7 0.0764 -0.3008
13 12 8 -0.3448 -0.5862
13 13 0 -1.1951 -0.0131
13 13 1 -0.0169 2.0043
13 13 2 1.7316 -0.0021
13 13 3 0.0147 -2.0792
13 13 4 0.8118 0.0116
13 13 5 0.0064 0.2534
13 13 6 -0.4750 0.0116
13 13 7 -0.0070 -0.4154
14 0 0 11.7629 -0.0077
14 0 1 1.4816 1.4768
14 0 2 -0.0080 2.3738
14 0 3 -0.2839 0.2802
14 0 4 11.4280 -0.0047
14 0 5 1.6321 1.6568
14 0 6 -0.0001 11.1263
14 0 7 -0.1545 0.1534
14 0 8 4.6555 0.0247
14 0 9 3.2867 3.3001
14 0 10 0.0005 1.4932
14 0 11 1.1968 -1.2287
14 0 12 -1.3734 -0.0534
14 0 13 1.5490 1.5514
14 0 14 0.0145 -2.1457
14 0 15 -2.2874 2.2979
14 0 16 -1.9070 -0.0077
14 0 17 -0.9168 -0.9100
14 0 18 -0.0029 -0.1420
14 0 19 -1.1352 1.1085
14 0 20 -0.5028 -0.0227
14 1 0 -0.7826 0.0092
14 1 1 -1.8596 -2.2264
14 1 2 -6.4446 0.1864
14 1 3 3.6558 -1.3903
14 1 4 1.2172 -3.7866
14 1 5 1.6248 0.0142
14 1 6 -0.8911 -0.5786
14 1 7 0.4136 -0.4585
14 1 8 0.5346 -6.3800
14 1 9 3.9001 3.2730
14 1 10 -0.4730 1.0161
14 1 11 -0.8966 -2.6335
14 1 12 -0.2769 -5.3043
14 1 13 2.1680 0.8434
14 1 14 -0.2822 2.2985
14 1 15 1.3348 0.2518
14 1 16 0.3967 0.3011
14 1 17 1.6835 -1.9603
14 1 18 -0.2098 0.2921
14 1 19 0.4644 1.0165
14 1 20 -0.3585 1.4570
14 2 0 -1.9654 0.0054
14 2 1 -3.7588 7.3218
14 2 2 -1.1114 -0.1995
14 2 3 0.9472 1.2015
14 2 4 2.3511 -1.5094
14 2 5 -2.1012 5.9454
14 2 6 -2.1369 4.9088
14 2 7 1.2941 -1.7587
14 2 8 3.3787 0.7502
14 2 9 -0.3381 -0.0591
14 2 10 -1.5002 -0.4154
14 2 11 0.8620 -2.2810
14 2 12 0.6930 0.0186
14 2 13 -0.4348 -3.3747
14 2 14 -0.5945 -2.0437
14 2 15 -1.4148 0.2705
14 2 16 -1.0885 -1.0458
14 2 17 -1.8692 -0.7415
14 2 18 0.4932 -1.1049
14 2 19 -1.0948 -0.2963
14 3 0 -4.6079 0.0008
14 3 1 -1.1637 -2.3404
14 3 2 3.4681 3.5479
14 3 3 1.7289 -0.5255
14 3 4 0.9702 2.4201
14 3 5 0.7125 -0.5668
14 3 6 -2.3818 3.2067
14 3 7 -1.2343 1.5182
14 3 8 3.8108 2.1708
14 3 9 3.3479 3.1877
14 3 10 -3.8329 0.9080
14 3 11 1.1591 -1.9789
14 3 12 -0.0910 -0.0278
14 3 13 1.3588 2.0564
14 3 14 -1.3904 0.5173
14 3 15 1.4805 -2.2500
14 3 16 -0.4065 0.5273
14 3 17 0.0347 -0.7008
14 3 18 0.1005 0.1801
14 3 19 0.2459 -0.1311
14 4 0 -10.1166 -0.0242
14 4 1 1.0246 0.1242
14 4 2 -2.6296 -2.3064
14 4 3 -4.1248 -1.4370
14 4 4 -2.9784 -1.6065
14 4 5 0.8126 0.4580
14 4 6 -2.7226 0.8873
14 4 7 2.4656 0.6532
14 4 8 3.0068 -0.1844
14 4 9 -0.3441 -0.5991
14 4 10 0.3810 0.1351
14 4 11 1.8675 1.0483
14 4 12 4.0036 -0.9803
14 4 13 0.9830 -1.0603
14 4 14 3.8426 -0.3058
14 4 15 -0.3067 -0.0079
14 4 16 0.5173 -1.5704
14 4 17 -1.2227 0.5329
14 4 18 1.4116 -0.8316
14 4 19 -0.3549 1.0835
14 5 0 -5.3246 -0.0058
14 5 1 2.0306 0.1248
14 5 2 7.3711 -0.4578
14 5 3 -4.0227 0.6866
14 5 4 0.6691 1.1971
14 5 5 -4.3532 -0.9389
14 5 6 -3.9884 0.9791
14 5 7 -2.0669 2.4940
14 5 8 4.3135 1.6016
14 5 9 -3.5986 0.1670
14 5 10 -3.7823 2.2592
14 5 11 2.0503 1.2133
14 5 12 -1.2045 2.5001
14 5 13 -0.1422 0.3375
14 5 14 -0.6208 -0.1221
14 5 15 2.3617 -1.3017
14 5 16 -0.7611 0.4031
14 5 17 -0.0295 -0.2301
14 5 18 0.1419 -0.6961
14 6 0 -1.2012 0.0013
14 6 1 2.7624 -3.5938
14 6 2 -1.3571 -1.9839
14 6 3 -0.5161 -2.9733
14 6 4 0.5975 0.5041
14 6 5 -0.4107 -2.0343
14 6 6 -2.4057 -0.6775
14 6 7 3.4024 1.4499
14 6 8 0.6711 0.5713
14 6 9 -3.9141 0.6402
14 6 10 -1.1021 0.5054
14 6 11 1.3908 2.4596
14 6 12 2.3021 -0.2583
14 6 13 -1.5583 2.9053
14 6 14 2.0893 0.3440
14 6 15 -0.6658 0.8278
14 6 16 0.4344 -0.6259
14 6 17 -0.5917 0.6954
14 7 0 -3.5487 0.0070
14 7 1 8.2313 1.2689
14 7 2 0.8699 -2.3417
14 7 3 -3.5737 -0.3095
14 7 4 0.6582 -0.9978
14 7 5 -3.4782 0.0070
14 7 6 -3.8769 -2.3149
14 7 7 3.2847 -1.4054
14 7 8 0.4817 -1.6547
14 7 9 -5.5517 -1.2478
14 7 10 -2.2711 1.3600
14 7 11 1.7671 1.5782
14 7 12 -2.3580 0.5341
14 7 13 -1.0400 -0.7070
14 7 14 -0.6268 0.4010
14 7 15 0.8927 -0.4888
14 7 16 -0.7378 0.0674
14 8 0 1.3171 -0.0066
14 8 1 0.2069 0.5700
14 8 2 1.8737 2.4183
14 8 3 0.6078 0.2858
14 8 4 0.4734 -0.5835
14 8 5 -1.7409 0.3680
14 8 6 -1.8575 0.5796
14 8 7 1.9711 1.9174
14 8 8 0.5216 -0.6508
14 8 9 -3.0233 -0.4387
14 8 10 -1.1776 -1.8739
14 8 11 0.2152 1.0287
14 8 12 -0.5182 -1.5066
14 8 13 -0.5639 1.3902
14 8 14 0.1691 -0.5071
14 8 15 -0.5993 0.6488
14 9 0 3.2431 0.0145
14 9 1 3.5798 -0.9047
14 9 2 -1.9781 -1.4561
14 9 3 1.7657 -4.3027
14 9 4 0.8337 -1.1604
14 9 5 -1.0607 -0.8253
14 9 6 0.5717 -1.8494
14 9 7 3.3570 -4.5115
14 9 8 -1.3518 0.4569
14 9 9 -0.8599 -0.0488
14 9 10 -0.6805 0.0140
14 9 11 1.4418 -0.0995
14 9 12 -1.7685 -0.3898
14 9 13 -0.3019 -0.1839
14 10 0 -5.3156 -0.0227
14 10 1 0.6531 3.7431
14 10 2 -0.0123 1.4167
14 10 3 0.1024 -0.2301
14 10 4 -1.7501 0.5581
14 10 5 -1.2871 2.3709
14 10 6 -0.9987 -0.2463
14 10 7 1.4544 -0.9636
14 10 8 1.4783 0.0410
14 10 9 -1.4315 -0.6470
14 10 10 -1.1977 -1.1648
14 10 11 0.5659 -1.2930
14 10 12 1.1023 -1.7133
14 11 0 0.7242 0.0000
14 11 1 0.0931 -0.9496
14 11 2 0.3664 -1.0200
14 11 3 1.6692 -3.1821
14 11 4 0.9923 1.2674
14 11 5 2.0512 0.8658
14 11 6 1.5932 -0.4419
14 11 7 -0.1960 -1.3482
14 11 10 -0.8647 -0.0142
14 12 0 -1.5641 0.0048
14 12 1 1.6058 -1.3310
14 12 2 -1.1443 -0.7456
14 12 3 -0.9430 0.0630
14 12 4 -1.1974 1.0569
14 12 5 0.0176 0.0318
15 0 1 -2.7274 2.7105
15 0 2 2.9133 0.0289
15 0 3 -0.4484 -0.4589
15 0 4 -0.0136 3.2051
15 0 5 -5.2849 5.3132
15 0 6 -2.1141 0.0145
15 0 7 -1.1372 -1.1557
15 0 8 -0.0190 6.3259
15 0 9 -2.3754 2.3859
15 0 10 0.0511 0.0277
15 0 11 0.1877 0.1792
15 0 12 0.0044 4.1002
15 0 13 -0.2162 0.2266
15 0 14 0.1349 0.0610
15 0 15 -1.0165 -0.9960
15 0 16 -0.0050 -1.2061
15 0 17 -1.1175 1.1118
15 1 0 -3.6237 0.0055
15 1 1 -1.5791 -7.3087
15 1 2 6.5446 -0.1916
15 1 3 3.1068 -4.9524
15 1 4 -5.4575 2.0223
15 1 5 -1.1756 -3.6348
15 1 6 1.4534 -3.2393
15 1 7 0.7210 -0.7308
15 1 8 -0.4179 1.1257
15 1 9 -1.4766 1.5696
15 1 10 -0.2873 -0.6040
15 1 11 1.3773 0.7797
15 1 12 1.8717 -0.1854
15 1 13 -1.2503 1.1551
15 1 14 1.0739 1.6582
15 1 15 1.5300 -0.4124
15 1 16 0.8270 0.6208
15 1 17 0.6482 0.7096
15 2 0 -2.0661 -0.0059
15 2 1 0.2128 1.0203
15 2 2 0.3749 -3.6089
15 2 3 -1.7159 -0.5950
15 2 4 -0.8708 -1.7184
15 2 5 -4.9214 0.8736
15 2 6 -0.3944 -4.3013
15 2 7 0.6582 -0.1767
15 2 8 -0.9736 -0.2348
15 2 9 -4.0573 -2.4582
15 2 10 1.6857 -2.1517
15 2 11 1.1666 2.5355
15 2 12 1.8104 2.4385
15 2 13 -0.0745 -1.2703
15 2 14 1.0633 -1.8208
15 2 15 -0.1705 0.6330
15 2 16 0.2115 -0.3578
15 2 17 0.2946 0.9305
15 3 0 8.1914 0.0185
15 3 1 3.5850 -0.3764
15 3 2 6.3689 0.8255
15 3 3 -0.5039 1.6874
15 3 4 2.5456 0.2514
15 3 5 -0.6689 -0.3507
15 3 6 0.7703 -1.6417
15 3 7 -0.8534 -0.5242
15 3 8 -2.4095 0.9153
15 3 9 -3.8605 0.8409
15 3 10 -2.3174 -0.4125
15 3 11 0.2288 -1.2349
15 3 12 -2.0960 1.9399
15 3 13 -0.8856 1.9869
15 3 14 -1.7835 0.4451
15 3 15 -0.3200 -0.2916
15 3 16 -0.6093 1.5708
15 3 17 1.0685 -0.2401
15 4 0 1.6585 0.0012
15 4 1 3.1601 0.4983
15 4 2 -3.8502 -1.9337
15 4 3 2.9193 0.1350
15 4 4 -0.6880 -2.5642
15 4 5 1.2702 1.2780
15 4 6 1.9494 -0.4714
15 4 7 5.9259 -1.9348
15 4 8 -2.7695 -2.3691
15 4 9 -0.4637 -0.7098
15 4 10 2.4560 -0.1340
15 4 11 0.3308 0.5843
15 4 12 1.1438 -1.1774
15 4 13 -0.2418 -0.0668
15 4 14 0.4270 -0.3038
15 4 15 -0.9173 1.8078
15 4 16 0.0600 0.0910
15 5 0 4.7978 0.0201
15 5 1 1.0716 3.4550
15 5 2 -1.8375 1.3559
15 5 3 1.8209 4.5902
15 5 4 0.7453 -0.8285
15 5 5 -1.5613 2.2053
15 5 6 2.0629 -0.5020
15 5 7 -0.8432 -0.7630
15 5 8 -2.1990 -0.7294
15 5 9 -2.1705 -1.3653
15 5 10 2.9217 -1.3858
15 5 11 0.0565 -2.7507
15 5 12 -2.6607 0.3163
15 5 13 -0.3204 -2.1494
15 5 14 -1.4958 -1.0043
15 5 15 0.5251 -0.5545
15 6 0 6.3933 0.0080
15 6 1 -0.5089 -0.5838
15 6 2 -5.6086 1.5773
15 6 3 1.9535 -1.2013
15 6 4 -1.2819 -0.0515
15 6 5 1.5220 0.8835
15 6 6 3.6064 2.2833
15 6 7 0.9552 -1.4362
15 6 8 -3.8368 0.7011
15 6 9 1.6693 2.0265
15 6 10 3.4175 -0.0815
15 6 11 0.4098 -1.1690
15 6 12 0.9826 -1.5136
15 6 13 0.8605 0.4205
15 6 14 -0.2793 0.0927
15 7 0 0.6088 -0.0104
15 7 1 -0.2429 -1.2378
15 7 2 -2.9697 1.0863
15 7 3 1.9326 -1.4061
15 7 4 -1.3763 -1.4504
15 7 5 0.7499 1.0626
15 7 6 3.4900 0.1402
15 7 7 -0.6689 -2.0370
15 7 8 -1.6109 -1.3955
15 7 9 1.6216 0.0287
15 7 10 3.4255 1.4536
15 7 11 -0.8480 -1.3884
15 7 12 -0.2099 0.5045
15 7 13 1.3627 -2.2388
15 8 0 1.9119 -0.0111
15 8 1 -5.2910 0.7024
15 8 2 -1.1446 0.3593
15 8 3 0.8021 0.8283
15 8 4 -2.0151 0.6073
15 8 5 1.1019 1.2084
15 8 6 2.1494 1.1260
15 8 7 -2.3564 1.5571
15 8 8 -1.3653 0.9091
15 8 9 1.3659 1.6050
15 8 10 1.5860 -0.3529
15 8 11 -0.9346 -0.5027
15 8 12 0.8077 0.2633
15 9 0 4.9123 0.0154
15 9 1 0.3359 -2.7601
15 9 2 2.0486 -1.4072
15 9 3 0.6356 -1.8230
15 9 4 0.9171 1.5928
15 9 5 1.2827 -0.4287
15 9 6 3.9324 -0.7722
15 9 7 -0.9031 0.2347
15 9 8 -1.5552 0.2089
15 9 9 0.8865 1.1001
15 9 10 1.4294 1.7903
15 9 11 -0.4089 -0.1145
15 10 0 -1.4577 -0.0068
15 10 1 -1.3649 0.0584
15 10 2 0.0340 -0.5662
15 10 3 -1.4242 2.0491
15 10 4 -1.2120 0.6155
15 10 5 0.0829 0.2510
15 10 6 -0.6440 -0.8285
15 10 7 -0.2014 2.2856
15 10 8 -0.1597 -0.6618
15 10 9 -1.3343 -0.4549
15 11 0 4.9080 -0.0028
15 11 1 -0.5109 0.8695
15 11 2 1.2393 -0.7601
15 11 3 0.4154 1.7383
15 11 4 0.7559 -0.0891
15 11 5 0.7912 0.0416
16 0 0 -1.8511 0.0021
16 0 1 5.2619 5.2682
16 0 2 0.0104 -1.0555
16 0 3 -6.4690 6.4507
16 0 4 0.5708 -0.0204
16 0 5 2.7494 2.7680
16 0 6 -0.0130 -1.6868
16 0 7 0.6869 -0.7097
16 0 8 -1.8201 -0.0170
16 0 9 -1.9601 -1.9810
16 0 10 0.0112 -0.9110
16 0 11 0.3579 -0.3500
16 0 12 -3.1440 -0.0476
16 0 13 0.6521 0.6504
16 0 14 -0.0060 -0.1697
16 1 0 1.9177 0.0013
16 1 1 3.1465 -0.0764
16 1 2 2.7589 2.0806
16 1 3 0.1185 2.1322
16 1 4 -0.2715 1.8548
16 1 5 6.1312 -2.9942
16 1 6 2.7086 4.0179
16 1 7 0.6552 1.2347
16 1 8 0.0049 -1.2695
16 1 9 1.8742 -0.3080
16 1 10 -0.4244 1.6487
16 1 11 -0.1479 -0.5760
16 1 12 -1.3237 -1.7577
16 1 13 -0.9603 0.2017
16 1 14 -0.4670 1.0278
16 2 0 -2.8973 0.0012
16 2 1 0.7995 -0.1418
16 2 2 -9.5909 -0.2739
16 2 3 -1.3401 0.5516
16 2 4 -0.4896 -0.1698
16 2 5 1.8504 0.2793
16 2 6 0.4496 0.3929
16 2 7 1.7903 0.7409
16 2 8 0.1497 -0.6778
16 2 9 2.4695 -2.3662
16 2 10 4.1343 0.0294
16 2 11 -0.5641 1.0756
16 2 12 0.2363 0.0331
16 2 13 0.9293 -1.3556
16 2 14 0.2073 -0.4850
16 3 0 1.6734 -0.0112
16 3 1 -0.1324 0.7465
16 3 2 0.2624 2.8472
16 3 3 -2.9893 0.0784
16 3 4 -1.0166 2.9570
16 3 5 0.3970 -0.1205
16 3 6 0.5586 2.0369
16 3 7 -4.3931 -0.0789
16 3 8 0.0244 0.8214
16 3 9 -0.3899 1.1169
16 3 10 0.3709 -0.7337
16 3 11 -0.4121 -1.4720
16 3 12 -1.5202 -0.3946
16 3 13 -0.4720 0.0528
16 3 14 -0.2630 0.1194
16 4 0 -2.2053 -0.0110
16 4 1 -3.7460 -4.8610
16 4 2 -0.8264 0.8802
16 4 3 0.7240 -4.5568
16 4 4 -1.4725 0.9336
16 4 5 0.0473 -2.2344
16 4 6 0.8267 0.8484
16 4 7 -0.0227 1.3257
16 4 8 -0.3174 0.0719
16 4 9 4.3171 1.4151
16 4 10 0.5454 1.4653
16 4 11 -0.7847 2.8685
16 4 12 0.4797 -0.1056
16 4 13 0.3929 0.4534
16 5 0 0.3516 0.0116
16 5 1 -3.6691 -0.1017
16 5 2 2.0308 -0.2759
16 5 3 -1.2652 0.4947
16 5 4 1.6703 1.3353
16 5 5 0.2181 0.0741
16 5 6 -1.3653 -3.4703
16 5 7 -3.4612 1.2247
16 5 8 1.0743 -0.0224
16 5 9 1.8024 -0.5820
16 5 10 -0.3284 -1.3670
16 5 11 -1.1230 0.5133
16 5 12 -0.9910 1.0372
16 5 13 -0.3492 -0.2091
16 6 0 -0.6397 0.0055
16 6 1 -2.7826 0.9636
16 6 2 4.5844 -1.0797
16 6 3 -1.5009 -1.1339
16 6 4 0.2734 2.3207
16 6 5 0.9153 -0.7070
16 6 6 -1.2326 -0.2760
16 6 7 -1.3342 0.1671
16 6 8 0.3127 1.9606
16 6 9 1.5065 0.9082
16 6 10 -3.5533 -0.1210
16 6 11 -0.5854 1.3784
16 6 12 0.6446 -0.0416
16 7 0 -3.0116 -0.0095
16 7 1 -1.0445 -0.4682
16 7 2 3.5892 -0.1137
16 7 3 -0.3634 0.5680
16 7 4 1.2281 1.2078
16 7 5 -0.2305 0.0602
16 7 6 -1.9003 -2.0587
16 7 7 -0.2191 0.3214
16 7 8 2.3946 0.1614
16 7 9 0.8537 -1.6480
16 7 10 -2.0941 -0.7364
16 7 11 -0.4034 0.5706
16 8 0 -4.2014 0.0128
16 8 1 -0.2096 2.0543
16 8 2 -0.7010 -1.2687
16 8 3 -2.0020 2.5173
16 8 4 -0.7758 0.1333
16 8 5 0.5760 -0.7534
16 8 6 -3.9699 0.0234
16 8 7 -1.5375 0.2555
16 8 8 1.0295 0.8468
16 8 9 -0.0251 -0.9694
16 8 10 -2.3122 -1.7167
16 9 0 0.1510 0.0060
16 9 1 1.4411 0.8612
16 9 2 1.1967 0.8573
16 9 3 -0.1166 -0.1541
16 9 4 1.3710 -0.1633
16 9 5 0.0130 -0.9839
16 9 6 -0.6059 -0.0305
16 9 7 -0.2399 -0.6036
16 10 0 -4.2235 0.0013
16 10 1 -0.2916 -1.1282
16 10 2 -1.8492 1.2770
16 10 3 -0.4803 -0.7037
17 0 1 0.4176 -0.3989
17 0 2 -5.4012 0.0135
17 0 3 -2.2040 -2.2199
17 0 4 -0.0040 -4.5669
17 0 5 -3.1195 3.1016
17 0 6 -2.5380 -0.0073
17 0 7 -1.0843 -1.0853
17 0 8 0.0160 -0.4923
17 0 9 -0.1961 0.2008
17 0 10 1.1084 0.0042
17 0 11 0.1339 0.1489
17 0 12 -0.0071 0.3187
17 1 0 4.4042 -0.0099
17 1 1 -3.1067 0.7253
17 1 2 3.6164 1.0255
17 1 3 3.3131 -1.2663
17 1 4 2.8328 -0.5803
17 1 5 -2.7229 -0.9440
17 1 6 -1.0310 1.2276
17 1 7 -2.6148 0.6013
17 1 8 -0.1124 -0.3057
17 1 9 0.8542 2.2876
17 1 10 -2.5252 0.5982
17 1 11 -0.5208 0.5687
17 1 12 0.5788 -0.7206
17 2 0 1.8133 0.0183
17 2 1 -2.0717 -1.6577
17 2 2 -1.7632 -1.7834
17 2 3 2.2453 -1.6535
17 2 4 2.2940 -2.8196
17 2 5 -0.6072 1.1625
17 2 6 -0.8256 -3.2838
17 2 7 2.3032 -0.4376
17 2 8 -0.5232 0.5350
17 2 9 1.7860 0.1418
17 2 10 -0.2206 0.2945
17 2 11 -0.0922 1.1444
17 2 12 0.4342 1.1343
17 3 0 -0.8089 -0.0131
17 3 1 0.3821 5.2216
17 3 2 3.2606 -0.8707
17 3 3 0.1407 2.5134
17 3 4 -0.0049 -1.2362
17 3 5 0.3113 1.2900
17 3 6 -1.2112 -0.3764
17 3 7 -0.6444 -1.9651
17 3 8 0.9554 0.0998
17 3 9 -1.0958 -0.6672
17 3 10 -2.0433 -0.5076
17 3 11 -0.0740 -1.9198
17 4 0 -1.3687 -0.0102
17 4 1 -0.5185 0.4244
17 4 2 0.5142 -0.1563
17 4 3 2.3521 0.3647
17 4 4 -0.2494 -0.9838
17 4 5 -0.1196 -1.1539
17 4 6 -0.2979 1.8074
17 4 7 1.6499 -0.0394
17 4 8 0.5449 1.4334
17 4 9 0.2022 -0.6507
17 4 10 -1.5316 1.2881
17 4 11 -0.7483 0.0127
17 5 0 -2.8623 0.0093
17 5 1 3.1695 1.1908
17 5 2 -2.5908 -0.9538
17 5 3 -0.3530 1.8480
17 5 4 -0.2987 -1.1487
17 5 5 0.4185 0.2471
17 5 6 -0.7280 -0.4240
17 5 7 0.4328 -0.1824
17 5 8 1.7728 -0.2193
17 5 9 -1.6424 -0.8949
17 5 10 1.1607 -0.4295
17 6 0 -2.0581 -0.0101
17 6 1 2.8579 0.9681
17 6 2 -0.1755 0.0007
17 6 3 -0.2513 -0.2765
17 6 4 -1.3512 -1.2718
17 6 5 -0.0204 -1.3063
17 6 6 0.9674 1.8690
17 6 7 0.6718 0.1022
17 6 8 -0.2626 -0.5510
17 6 9 -2.0597 0.1820
17 7 0 1.7242 -0.0167
17 7 1 1.6226 -1.5001
17 7 2 -0.8122 1.6138
17 7 3 1.2139 -0.8680
17 7 4 1.0781 -1.4654
17 7 5 -0.6284 0.1428
17 7 6 1.1098 0.4140
17 7 7 2.1910 0.7358
17 8 0 -0.2966 0.0059
17 8 1 0.8487 -0.7301
17 8 2 -2.0201 -0.2123
17 8 3 0.0798 -0.1710
17 8 4 -0.3708 -0.3973
18 0 0 -3.1525 -0.0032
18 0 1 -0.6924 -0.6689
18 0 2 -0.0030 -0.0393
18 0 3 0.0512 -0.0722
18 0 4 -3.0921 -0.0168
18 0 5 0.9458 0.9436
18 0 6 0.0004 -0.3410
18 0 7 1.3852 -1.3776
18 0 8 1.0599 0.0071
18 0 9 -1.2716 -1.2683
18 1 0 -2.7734 -0.0038
18 1 1 -1.1229 1.4347
18 1 2 1.5676 0.0104
18 1 3 0.3698 1.8544
18 1 4 -1.6133 3.6932
18 1 5 -0.1547 -1.3219
18 1 6 0.7363 0.8320
18 1 7 -1.2578 0.4957
18 1 8 0.4002 0.7624
18 1 9 -1.5127 -0.1294
18 2 0 -0.2633 0.0071
18 2 1 0.8950 -2.9110
18 2 2 -0.4906 -0.1058
18 2 3 -1.2788 -1.6539
18 2 4 -1.0950 1.2979
18 2 5 0.4334 0.0958
18 2 6 1.4794 -0.0187
18 2 7 0.4243 1.1320
18 2 8 -0.1247 0.0031
18 2 9 -0.7091 -0.0852
18 3 0 -2.8754 -0.0057
18 3 1 1.4756 -0.6215
18 3 2 0.4765 -0.2909
18 3 3 -1.2881 -0.1524
18 3 4 -0.6851 0.4338
18 3 5 -0.2905 -0.1137
18 3 6 0.3629 -0.1023
18 3 7 -0.8427 0.9679
18 3 8 0.9491 -1.4335
18 4 0 3.1928 -0.0029
18 4 1 -0.6230 -1.9125
18 4 2 0.8142 0.7423
18 4 3 -0.1419 -0.6175
18 4 4 1.1017 0.5349
18 4 5 -0.3346 -0.1193
18 4 6 0.2276 0.1266
18 4 7 -0.0373 1.2672
18 5 0 1.5329 0.0152
18 5 1 0.7891 -1.5413
18 5 3 -0.5843 -0.1483
18 5 4 1.0098 0.5623
0 0 0 0.0 0.0
;
_shelx_fab_checksum              44461
_olex2_date_sample_data_collection 2020-03-24
_olex2_submission_special_instructions 'No special instructions were received'
_oxdiff_exptl_absorpt_empirical_details 
;
Empirical correction (ABSPACK) includes:
- Absorption correction using spherical harmonics
- Frame scaling
;
_oxdiff_exptl_absorpt_empirical_full_max 1.309
_oxdiff_exptl_absorpt_empirical_full_min 0.793
